# Supplementary material for: Metabolism as an early predictor of DPSCs aging
Source: Sci Rep. 2019 Feb 18;9:2195. doi: 10.1038/s41598-018-37489-4 (PMC6379364; doi:10.1038/s41598-018-37489-4)
Supplement: Supplementary file 2 — Supplementary Dataset [file 41598_2018_37489_MOESM2_ESM.xlsx]

## Sheet: Sheet1_DESeq_hESC_vs_MSCandDPSC
DESeq_hESC_vs_MSCandDPSC
id	gene.symbol	gene.names	hESC	MSC_DPSC	foldChange	log2FoldChange	pval	padj
ENSG00000227205	PFN1P9		0.0616668	2116.16	13090.3	13.6762	1.94531e-64	7.43226e-60
ENSG00000221852	KRTAP1-5	keratin associated protein 1-5	0	622.733	6228.33	12.6046	4.91909e-59	6.26462e-55
ENSG00000226915			0.021241	1074.22	8861.07	13.1133	4.71761e-59	6.26462e-55
ENSG00000213361			0.59163	5288.59	7646.71	12.9006	9.58902e-59	9.15896e-55
ENSG00000213269			0.482972	2895.91	4967.67	12.2784	1.20335e-58	9.19504e-55
ENSG00000243023	UBA52P3		0.222428	1412.82	4382.15	12.0974	4.56338e-58	2.90581e-54
ENSG00000210194	MT-TE		0	789.098	7891.98	12.9462	6.33357e-58	3.45687e-54
ENSG00000213363	RPS3P6		0.542042	2845.71	4432.44	12.1139	8.97174e-57	4.28468e-53
ENSG00000227173	MYL6P3		0.37929	22503.8	46952.5	15.5189	3.07668e-56	1.30608e-52
ENSG00000224012			0.0579092	13061.1	82713.2	16.3358	4.54971e-56	1.73826e-52
ENSG00000237472			0.0551018	794.179	5121.02	12.3222	1.8111e-55	6.29045e-52
ENSG00000250982			0.959713	3409.39	3217.37	11.6517	2.10409e-53	6.69908e-50
ENSG00000233839			0.0891196	1595.71	8438.12	13.0427	2.5068e-53	7.36729e-50
ENSG00000237077			0.0270758	480.61	3782.86	11.8853	1.71479e-51	4.67965e-48
ENSG00000266920	ACTBP9		0.250697	849.112	2421.5	11.2417	2.88354e-51	7.34458e-48
ENSG00000226745			0.476022	1402.9	2435.67	11.2501	5.56129e-51	1.32797e-47
ENSG00000213661			0.227879	644.733	1966.68	10.9415	3.46639e-49	7.7904e-46
ENSG00000255749	GNAI2P1		0.0797081	395.629	2202.07	11.1046	5.96145e-49	1.26535e-45
ENSG00000238085			0.386706	1502.97	3088.25	11.5926	3.11643e-48	6.26665e-45
ENSG00000242849	ALDOAP1		0.13338	400.711	1717.42	10.746	1.59693e-47	3.05061e-44
ENSG00000196954	CASP4	caspase 4	1.0335	1127.78	995.042	9.95861	2.15967e-46	3.92916e-43
ENSG00000183160	TMEM119	transmembrane protein 119	12.4315	10881.8	868.364	9.76216	2.99364e-45	5.19886e-42
ENSG00000226543	MYL6P1		0.116655	2145.56	9903.56	13.2737	8.72444e-45	1.44924e-41
ENSG00000230807			1.08	1521.13	1289.18	10.3322	1.434e-44	2.28281e-41
ENSG00000237173			0	210.29	2103.9	11.0388	1.96649e-44	3.00527e-41
ENSG00000213414			0.267117	432.95	1179.6	10.2041	2.6698e-44	3.92317e-41
ENSG00000255737	AGAP2-AS1	AGAP2 antisense RNA 1	0.572886	994.717	1478.43	10.5299	3.84367e-44	5.43894e-41
ENSG00000228499	TMSB10P1		4.23998	5517.14	1271.26	10.312	8.77435e-44	1.19726e-40
ENSG00000244485	RPL18P13		0.830358	1123.83	1208.07	10.2385	1.31171e-43	1.72812e-40
ENSG00000186676	EEF1GP1		0.648063	748.399	1000.58	9.96663	8.78662e-43	1.11901e-39
ENSG00000244331			0.00982813	2667.44	24288.3	14.568	9.47128e-43	1.16729e-39
ENSG00000229489	NA	NA	0.223296	259.403	802.679	9.64868	1.75817e-42	2.09915e-39
ENSG00000239622			0.123334	562.703	2520.01	11.2992	2.95224e-42	3.41798e-39
ENSG00000205579	DYNLL1P1		1.79442	1271.83	671.409	9.39105	6.11215e-42	6.86826e-39
ENSG00000189320	FAM180A	family with sequence similarity 180 member A	0.619386	408.668	568.218	9.1503	9.67074e-42	1.02755e-38
ENSG00000233544	EIF3KP2		0	261.758	2618.58	11.3546	9.68221e-42	1.02755e-38
ENSG00000218748	DBIP1		0.0272949	140.734	1106.36	10.1116	1.18389e-41	1.22248e-38
ENSG00000237064	EIF3IP1	eukaryotic translation initiation factor 3 subunit I pseudogene 1	0.527065	630.72	1005.99	9.9744	2.69354e-41	2.70815e-38
ENSG00000235605			0.377266	465.637	975.843	9.93051	5.29034e-41	5.17014e-38
ENSG00000241932			0.0579092	156.221	989.942	9.9512	5.41291e-41	5.17014e-38
ENSG00000213169			1.54138	2348.18	1430.68	10.4825	1.50897e-40	1.40614e-37
ENSG00000213177	PRDX2P4		1.04816	557.374	485.538	8.92344	2.13874e-40	1.94554e-37
ENSG00000231619			0.0270758	132.623	1044.44	10.0285	3.34347e-40	2.97071e-37
ENSG00000234985			0.26888	352.211	955.084	9.89948	5.7848e-40	5.02305e-37
ENSG00000243256	RPL30P14		0.303408	283.697	703.497	9.4584	6.90574e-40	5.86313e-37
ENSG00000188460	ACTBP11		5.56382	2918.93	515.382	9.0095	8.42826e-40	7.00022e-37
ENSG00000220267	ACTBP8		0.451534	317.761	576.322	9.17073	1.17324e-39	9.5372e-37
ENSG00000258373	SLC25A3P2		1.00578	550.967	498.35	8.96101	2.00916e-39	1.55223e-36
ENSG00000213148			0.115818	160.585	744.536	9.5402	2.0314e-39	1.55223e-36
ENSG00000225176	ATP5LP4		0.0270758	122.436	964.272	9.9133	2.02254e-39	1.55223e-36
ENSG00000230581	ACTG1P14		13.8318	7389.98	530.446	9.05106	4.22134e-39	3.16236e-36
ENSG00000249840	GAPDHP76		0.363161	352.979	762.326	9.57426	6.7399e-39	4.95201e-36
ENSG00000214298	MRPS21P6		0.329581	195.166	454.55	8.82829	2.66871e-38	1.92379e-35
ENSG00000239809			0.218481	1696.78	5328.05	12.3794	1.33768e-37	9.46432e-35
ENSG00000213076			1.16515	311.417	246.23	7.94386	2.25517e-37	1.56657e-34
ENSG00000261327			0.252947	153.879	436.267	8.76907	3.41635e-37	2.33081e-34
ENSG00000249264	EEF1A1P9		50.5771	20348.5	401.534	8.64938	3.5971e-37	2.41107e-34
ENSG00000174807	CD248	CD248 molecule	106.829	41449.5	387.637	8.59856	5.08021e-37	3.34646e-34
ENSG00000259369			0	80.3105	804.105	9.65124	1.05053e-36	6.8028e-34
ENSG00000244538			2.02964	874.519	410.689	8.6819	1.24653e-36	7.93749e-34
ENSG00000229399			3.3848	1021.31	293.105	8.19527	3.16802e-36	1.98422e-33
ENSG00000233662	CALM2P4		0.129801	103.682	451.614	8.81895	7.12846e-36	4.39274e-33
ENSG00000256103			1.07477	664.168	565.443	9.14324	9.17876e-36	5.56641e-33
ENSG00000234488			0.553984	244.018	373.277	8.5441	1.03912e-35	6.20321e-33
ENSG00000182179	UBA7	ubiquitin like modifier activating enzyme 7	4.9959	1588.71	311.781	8.28439	1.87187e-35	1.10026e-32
ENSG00000212724	KRTAP2-3	keratin associated protein 2-3	0.141821	411.136	1700.58	10.7318	2.05844e-35	1.19159e-32
ENSG00000215900	SEPW1P		0.17073	1623.98	5998.88	12.5505	2.29152e-35	1.30671e-32
ENSG00000184584	TMEM173	transmembrane protein 173	11.0916	3715.17	331.97	8.37491	2.60186e-35	1.46186e-32
ENSG00000197182	MIRLET7BHG	MIRLET7B host gene	4.64106	876.248	184.842	7.53015	3.72874e-35	2.06464e-32
ENSG00000234851	RPL23AP42		0.211668	194.147	623.251	9.28367	7.39357e-35	4.03541e-32
ENSG00000134668	SPOCD1	SPOC domain containing 1	30.0163	9636.47	319.979	8.32183	1.11667e-34	6.00896e-32
ENSG00000226564	FTH1P20		65.1337	18736.3	287.219	8.16601	1.91354e-34	1.0154e-31
ENSG00000240540	RPL3P9		1.06503	409.732	351.778	8.45852	3.72914e-34	1.95172e-31
ENSG00000214125			0.234335	124.893	373.856	8.54634	4.33992e-34	2.24069e-31
ENSG00000215467	RPL27AP		0.57933	668.011	983.486	9.94176	7.6562e-34	3.90017e-31
ENSG00000235207	TUBBP6		0.907942	322.827	320.382	8.32365	8.31985e-34	4.18247e-31
ENSG00000240065	PSMB9	proteasome subunit beta 9	4.98844	1390.2	273.227	8.09395	9.70216e-34	4.81403e-31
ENSG00000197956	S100A6	S100 calcium binding protein A6	307.439	103510	336.575	8.39478	1.13059e-33	5.53785e-31
ENSG00000228974			3.29481	1071.65	315.703	8.30243	1.17051e-33	5.66082e-31
ENSG00000197646	PDCD1LG2	programmed cell death 1 ligand 2	2.6857	357.215	128.267	7.00301	1.35047e-33	6.44952e-31
ENSG00000224035	SFPQP1		0.0462836	104.116	712.424	9.47659	2.78522e-33	1.31373e-30
ENSG00000235444	PSMB3P2		0.0567062	152.667	974.865	9.92906	3.70733e-33	1.72735e-30
ENSG00000230037	UBBP1		0.468829	193.069	339.591	8.40765	6.99625e-33	3.2081e-30
ENSG00000198542	ITGBL1	integrin subunit beta like 1	2.06746	4033.41	1860.94	10.8618	7.05336e-33	3.2081e-30
ENSG00000258956	COX4I1P1		0.0965575	314.577	1600.94	10.6447	9.71124e-33	4.36503e-30
ENSG00000255248	MIR100HG	mir-100-let-7a-2 cluster host gene	15.168	3729.86	244.299	7.9325	1.27166e-32	5.64943e-30
ENSG00000216676			0.953661	718.083	681.607	9.4128	1.32309e-32	5.81033e-30
ENSG00000213924	HNRNPH1P2		0	42.0205	421.205	8.71838	1.42088e-32	6.16889e-30
ENSG00000135318	NT5E	5'-nucleotidase ecto	20.6996	3063.31	147.282	7.20244	1.79379e-32	7.70041e-30
ENSG00000248191	PES1P1		0.68684	235.062	298.869	8.22337	2.11192e-32	8.96533e-30
ENSG00000210100	MT-TI		0	52.2703	523.703	9.03261	2.1505e-32	9.02881e-30
ENSG00000232368	FTLP2		13.6151	5105.43	372.257	8.54015	2.73919e-32	1.13754e-29
ENSG00000213820	RPL13P2		0.036904	367.858	2687.71	11.3922	4.25846e-32	1.74945e-29
ENSG00000242222			0.0139827	52.4301	460.86	8.84818	4.68122e-32	1.88264e-29
ENSG00000122862	SRGN	serglycin	3.48013	1969.8	550.23	9.10389	4.64565e-32	1.88264e-29
ENSG00000152784	PRDM8	PR domain 8	1.9086	300.259	149.537	7.22436	6.06746e-32	2.41472e-29
ENSG00000269936	NA	NA	2.73166	612.614	216.38	7.75742	7.70457e-32	3.03465e-29
ENSG00000163359	COL6A3	collagen type VI alpha 3 chain	379.982	62768.4	165.145	7.36759	9.55387e-32	3.72465e-29
ENSG00000219146	RPS4XP8		1.93311	613.922	302.011	8.23846	1.10974e-31	4.28269e-29
ENSG00000243802			1.72533	445.81	244.29	7.93245	1.81586e-31	6.93766e-29
ENSG00000138675	FGF5	fibroblast growth factor 5	0.903873	1742.2	1735.58	10.7612	2.8351e-31	1.07246e-28
ENSG00000144810	COL8A1	collagen type VIII alpha 1	47.499	4139.86	86.9758	6.44254	1.32244e-30	4.95345e-28
ENSG00000131914	LIN28A	lin-28 homolog A	32442	0	3.08241e-06	-18.3075	1.35141e-30	5.01281e-28
ENSG00000258650	HSBP1P1		0.876727	134.611	137.921	7.1077	2.74501e-30	1.00842e-27
ENSG00000237999	ACTG1P19		0.307081	156.082	383.663	8.58369	3.45295e-30	1.25642e-27
ENSG00000232172			0.314281	103.762	250.704	7.96984	3.72384e-30	1.3422e-27
ENSG00000203416	FAM32BP		0.210911	70.3096	226.462	7.82312	4.86583e-30	1.73742e-27
ENSG00000121068	TBX2	T-box 2	19.8343	2984.8	149.737	7.22629	6.04595e-30	2.13881e-27
ENSG00000231235			0.162795	65.7095	250.422	7.96822	8.81666e-30	3.09036e-27
ENSG00000198768	APCDD1L	adenomatosis polyposis coli down-regulated 1 like	28.2544	5092.75	179.614	7.48876	9.79297e-30	3.40137e-27
ENSG00000256844	MEF2BNBP1		0.0308334	41.2882	316.342	8.30534	1.75469e-29	6.03961e-27
ENSG00000105472	CLEC11A	C-type lectin domain family 11 member A	81.8412	12708.7	155.097	7.27703	1.98971e-29	6.78739e-27
ENSG00000143369	ECM1	extracellular matrix protein 1	52.2138	7052.18	134.807	7.07475	2.02234e-29	6.83764e-27
ENSG00000254871			0.192316	84.1992	288.384	8.17185	2.04362e-29	6.849e-27
ENSG00000210144	MT-TY		4.73464	3079.16	636.917	9.31496	2.481e-29	8.24253e-27
ENSG00000240882			1.38809	268.898	180.767	7.49799	2.97077e-29	9.78458e-27
ENSG00000170624	SGCD	sarcoglycan delta	6.73381	873.574	127.846	6.99826	5.74287e-29	1.87532e-26
ENSG00000212712			0.298869	80.3353	201.659	7.65577	6.16914e-29	1.99744e-26
ENSG00000253346			0	28.3574	284.574	8.15266	6.37266e-29	2.046e-26
ENSG00000127472	PLA2G5	phospholipase A2 group V	0.951868	182.389	173.49	7.43871	6.78366e-29	2.15981e-26
ENSG00000011465	DCN	decorin	6.15945	8806.44	1406.92	10.4583	7.57644e-29	2.39228e-26
ENSG00000255973			0.368187	96.5578	206.451	7.68966	8.5216e-29	2.66866e-26
ENSG00000265992	ESRG	embryonic stem cell related (non-protein coding)	16067.6	0	6.22368e-06	-17.2938	9.30918e-29	2.8916e-26
ENSG00000100097	LGALS1	galectin 1	1095.33	174675	159.457	7.31702	9.56641e-29	2.94754e-26
ENSG00000231123	SPATA20P1		0.0394611	40.0223	287.696	8.1684	1.19664e-28	3.65752e-26
ENSG00000244361	RPL30P7		0.0706482	50.8908	298.807	8.22307	1.25174e-28	3.79555e-26
ENSG00000258262			0.0398933	49.1795	352.265	8.46052	1.32667e-28	3.99108e-26
ENSG00000149571	KIRREL3	kin of IRRE like 3 (Drosophila)	7.14466	1153.85	159.283	7.31544	1.70655e-28	5.09379e-26
ENSG00000261424	ATP5F1P7		0.198463	60.8601	204.246	7.67417	2.49538e-28	7.39059e-26
ENSG00000225487			0.0517207	49.7255	328.403	8.35932	2.67216e-28	7.85329e-26
ENSG00000210174	MT-TR		0	226.347	2264.47	11.145	2.8437e-28	8.29363e-26
ENSG00000258802			0.290164	79.7413	204.635	7.67691	5.99162e-28	1.73421e-25
ENSG00000106333	PCOLCE	procollagen C-endopeptidase enhancer	282.445	38848.9	137.497	7.10325	6.43264e-28	1.8475e-25
ENSG00000254283			0.618179	127.329	177.434	7.47113	6.47974e-28	1.8475e-25
ENSG00000232777	MRPL51P2		0.916988	134.161	132.018	7.04459	6.54813e-28	1.85317e-25
ENSG00000251587	LDHAP1		0.21318	69.765	223.082	7.80143	1.06174e-27	2.98272e-25
ENSG00000138080	EMILIN1	elastin microfibril interfacer 1	181.251	22288.9	122.905	6.9414	1.1559e-27	3.22353e-25
ENSG00000231290	APCDD1L-AS1	APCDD1L antisense RNA 1 (head to head)	3.20113	417.244	126.424	6.98213	1.31049e-27	3.62817e-25
ENSG00000230614	DYNLL1P7		0.0457736	44.9099	308.766	8.27037	1.44286e-27	3.96588e-25
ENSG00000206557	TRIM71	tripartite motif containing 71, E3 ubiquitin protein ligase	11492	0	8.70166e-06	-16.8103	1.50138e-27	4.09728e-25
ENSG00000144355	DLX1	distal-less homeobox 1	3.65134	513.186	136.827	7.09621	1.85939e-27	5.0028e-25
ENSG00000232155			0.0887427	55.8202	296.277	8.2108	1.85736e-27	5.0028e-25
ENSG00000213489			0.177635	66.0286	238.186	7.89594	3.02478e-27	8.08144e-25
ENSG00000121570	DPPA4	developmental pluripotency associated 4	12375.3	0.0865588	1.5075e-05	-16.0175	3.39681e-27	9.0124e-25
ENSG00000240563	L1TD1	LINE-1 type transposase domain containing 1	9720.71	0	1.02872e-05	-16.5688	3.60746e-27	9.50529e-25
ENSG00000188549	C15orf52	chromosome 15 open reading frame 52	12.6587	1244.87	97.5787	6.60849	3.8829e-27	1.0161e-24
ENSG00000235282	DYNLL1P3		0	27.411	275.11	8.10387	4.03257e-27	1.04809e-24
ENSG00000227765	MYL12BP2		2.72531	553.116	195.807	7.61329	6.65027e-27	1.71676e-24
ENSG00000271047			0.0841515	65.0591	353.834	8.46693	6.83894e-27	1.75361e-24
ENSG00000181511			0.466732	100.982	178.359	7.47864	7.23596e-27	1.84305e-24
ENSG00000134259	NGF	nerve growth factor	10.1949	1015.2	98.6211	6.62382	8.40398e-27	2.12637e-24
ENSG00000163431	LMOD1	leiomodin 1	23.7116	3377.39	141.842	7.14814	9.52898e-27	2.39516e-24
ENSG00000220370			0	29.7688	298.688	8.2225	1.19533e-26	2.98489e-24
ENSG00000233056	ERVH48-1		6728.84	0	1.48612e-05	-16.0381	1.44638e-26	3.58833e-24
ENSG00000253421	ZNHIT1P1		0.108303	50.6646	243.705	7.92899	1.84521e-26	4.54827e-24
ENSG00000224820	BTF3P4		1.21329	188.239	143.41	7.16401	1.91122e-26	4.68078e-24
ENSG00000005243	COPZ2	coatomer protein complex subunit zeta 2	8.34623	5937.64	703.005	9.45739	2.04598e-26	4.9789e-24
ENSG00000219039			0.0812275	43.5674	240.953	7.91261	2.54753e-26	6.16019e-24
ENSG00000213312	RPL7AP34		1.8468	308.277	158.402	7.30745	2.81924e-26	6.77434e-24
ENSG00000123080	CDKN2C	cyclin-dependent kinase inhibitor 2C	8.34367	915.653	108.454	6.76094	3.14203e-26	7.50277e-24
ENSG00000078098	FAP	fibroblast activation protein alpha	1.76522	140.369	75.3098	6.23477	3.22637e-26	7.60906e-24
ENSG00000153029	MR1	major histocompatibility complex, class I-related	5.74436	616.68	105.534	6.72157	3.21061e-26	7.60906e-24
ENSG00000179059	ZFP42	ZFP42 zinc finger protein	6062.58	0	1.64943e-05	-15.8877	3.64045e-26	8.53295e-24
ENSG00000236440			1.75688	227.863	122.767	6.93978	3.89052e-26	9.0635e-24
ENSG00000230417	LINC00856	long intergenic non-protein coding RNA 856	1.09066	113.424	95.3456	6.57509	4.41332e-26	1.02191e-23
ENSG00000258401			0.108303	89.5846	430.548	8.75003	5.47922e-26	1.26108e-23
ENSG00000260910	LINC00565	long intergenic non-protein coding RNA 565	1.31188	151.66	107.488	6.74803	6.28988e-26	1.43899e-23
ENSG00000102007	PLP2	proteolipid protein 2	63.5883	7573.51	118.917	6.89381	6.94391e-26	1.57916e-23
ENSG00000241186	TDGF1	teratocarcinoma-derived growth factor 1	7364.65	0.23636	4.56717e-05	-14.4183	7.99014e-26	1.80634e-23
ENSG00000213331			0.838693	354.654	377.923	8.56195	1.04158e-25	2.34086e-23
ENSG00000210176	MT-TH		0	25.1095	252.095	7.97782	1.26087e-25	2.81712e-23
ENSG00000150630	VEGFC	vascular endothelial growth factor C	11.4075	1211.65	105.301	6.71838	1.48369e-25	3.29569e-23
ENSG00000168528	SERINC2	serine incorporator 2	233.41	20185.9	86.4459	6.43373	1.58878e-25	3.50873e-23
ENSG00000223970			0.0527108	33.1497	217.73	7.7664	2.41218e-25	5.29653e-23
ENSG00000119242	CCDC92	coiled-coil domain containing 92	62.855	4922.67	78.1951	6.28901	2.50858e-25	5.47673e-23
ENSG00000147596	PRDM14	PR domain 14	4569.9	0	2.18818e-05	-15.4799	3.0328e-25	6.58359e-23
ENSG00000181449	SOX2	SRY-box 2	4287.58	0	2.33226e-05	-15.3879	4.75384e-25	1.02613e-22
ENSG00000267170	CALM2P1		0.0838875	38.7473	211.256	7.72285	5.19406e-25	1.11485e-22
ENSG00000157873	TNFRSF14	tumor necrosis factor receptor superfamily member 14	4.58254	583.42	124.616	6.96135	5.80885e-25	1.23985e-22
ENSG00000242364			0.0270758	502.17	3952.52	11.9486	6.07403e-25	1.28925e-22
ENSG00000119865	CNRIP1	cannabinoid receptor interacting protein 1	9.73584	967.121	98.3363	6.61965	7.02157e-25	1.48213e-22
ENSG00000141905	NFIC	nuclear factor I C	86.6701	7614.36	87.7544	6.4554	7.32236e-25	1.53713e-22
ENSG00000142669	SH3BGRL3	SH3 domain binding glutamate rich protein like 3	733.102	84002.8	114.57	6.84008	7.41162e-25	1.54737e-22
ENSG00000223513	ATP6V0E1P2		1.46236	177.235	113.504	6.8266	7.52119e-25	1.56171e-22
ENSG00000234787	LINC00458	long intergenic non-protein coding RNA 458	4078.01	0	2.45211e-05	-15.3156	7.58722e-25	1.56691e-22
ENSG00000226243	RPL37AP1		16.5449	3555.67	213.625	7.73894	1.25143e-24	2.57054e-22
ENSG00000172638	EFEMP2	EGF containing fibulin like extracellular matrix protein 2	252.008	23277	92.3298	6.52872	1.4059e-24	2.85712e-22
ENSG00000236060	HSPB1P1		8.35243	4389.62	519.345	9.02055	1.39869e-24	2.85712e-22
ENSG00000241990	PRR34-AS1		0.42976	65.2006	123.265	6.94561	1.52091e-24	3.0745e-22
ENSG00000006534	ALDH3B1	aldehyde dehydrogenase 3 family member B1	27.2436	1943.87	71.094	6.15166	1.98671e-24	3.99497e-22
ENSG00000075340	ADD2	adducin 2	3451.67	0	2.89707e-05	-15.075	2.03474e-24	4.07011e-22
ENSG00000133980	VRTN	vertebrae development associated	3623.26	0	2.75987e-05	-15.145	2.27306e-24	4.52316e-22
ENSG00000239830	RPS4XP22		0.676316	152.027	195.961	7.61442	2.40192e-24	4.75481e-22
ENSG00000258503			0.0813231	29.713	164.419	7.36123	2.48102e-24	4.88607e-22
ENSG00000100033	PRODH	proline dehydrogenase 1	3243.38	0	3.08311e-05	-14.9853	2.60438e-24	5.10272e-22
ENSG00000259721		uncharacterized LOC100131315	1.79473	109.201	57.6867	5.85017	2.76062e-24	5.38124e-22
ENSG00000154639	CXADR	coxsackie virus and adenovirus receptor	3584.62	0	2.78961e-05	-15.1296	2.95517e-24	5.73124e-22
ENSG00000236248			0.138515	62.234	261.342	8.0298	3.0134e-24	5.81465e-22
ENSG00000130182	ZSCAN10	zinc finger and SCAN domain containing 10	3362.37	0	2.974e-05	-15.0372	3.0419e-24	5.84015e-22
ENSG00000196639	HRH1	histamine receptor H1	4.48186	261.717	57.142	5.83648	3.35604e-24	6.41104e-22
ENSG00000108821	COL1A1	collagen type I alpha 1	4668.67	1.05655e+06	226.302	7.82211	3.43456e-24	6.5284e-22
ENSG00000111424	VDR	vitamin D (1,25- dihydroxyvitamin D3) receptor	7.61847	724.872	93.927	6.55347	3.58094e-24	6.77294e-22
ENSG00000156113	KCNMA1	potassium calcium-activated channel subfamily M alpha 1	105.512	5378.46	50.9277	5.67038	3.67525e-24	6.91707e-22
ENSG00000182351	CRIP1P4		0.248336	557.17	1599.81	10.6437	3.85307e-24	7.2162e-22
ENSG00000174332	GLIS1	GLIS family zinc finger 1	6.77152	791.27	115.167	6.84758	4.04957e-24	7.54721e-22
ENSG00000187772	LIN28B	lin-28 homolog B	3261.57	0	3.06591e-05	-14.9933	4.27118e-24	7.92159e-22
ENSG00000008441	NFIX	nuclear factor I X	171.795	9347.26	54.3783	5.76496	4.8813e-24	9.00941e-22
ENSG00000099954	CECR2	CECR2, histone acetyl-lysine reader	3136.99	0	3.18767e-05	-14.9371	4.93647e-24	9.06745e-22
ENSG00000112769	LAMA4	laminin subunit alpha 4	31.4681	3756	118.984	6.89462	5.33017e-24	9.74375e-22
ENSG00000230508	RPL19P21		8.57793	1140.6	131.448	7.03835	5.83012e-24	1.06069e-21
ENSG00000244192			59.5672	7180.34	120.342	6.91099	8.61128e-24	1.55925e-21
ENSG00000248850			0.436198	53.6098	100.168	6.64627	9.58248e-24	1.72693e-21
ENSG00000170214	ADRA1B	adrenoceptor alpha 1B	4.32593	187	42.2735	5.40168	1.30338e-23	2.33789e-21
ENSG00000111704	NANOG	Nanog homeobox	2368.97	0	4.22107e-05	-14.532	1.37585e-23	2.45634e-21
ENSG00000248565	TECRP2		0.659207	89.508	118.028	6.88299	1.60702e-23	2.85572e-21
ENSG00000254339			2461.97	0	4.06162e-05	-14.5876	2.04865e-23	3.62365e-21
ENSG00000148848	ADAM12	ADAM metallopeptidase domain 12	49.6509	2557.65	51.411	5.68401	2.07533e-23	3.65392e-21
ENSG00000104413	ESRP1	epithelial splicing regulatory protein 1	2243.31	0	4.45749e-05	-14.4534	2.30637e-23	4.04208e-21
ENSG00000213641	RPL7AP4		0.56043	60.4272	91.6481	6.51803	2.32673e-23	4.05913e-21
ENSG00000167779	IGFBP6	insulin like growth factor binding protein 6	125.179	23455.8	187.229	7.54866	2.71079e-23	4.70766e-21
ENSG00000212993	POU5F1B	POU class 5 homeobox 1B	2090.6	0	4.78308e-05	-14.3517	2.88989e-23	4.99598e-21
ENSG00000134323	MYCN	v-myc avian myelocytomatosis viral oncogene neuroblastoma derived homolog	2148.56	0	4.65406e-05	-14.3911	3.13319e-23	5.39219e-21
ENSG00000269888			0	59.5139	596.139	9.2195	3.26505e-23	5.59393e-21
ENSG00000125965	GDF5	growth differentiation factor 5	3.43912	1050.76	296.927	8.21396	4.45258e-23	7.59443e-21
ENSG00000224341			1.24963	175.829	130.354	7.02629	5.36264e-23	9.10599e-21
ENSG00000271134			0.0389559	82.7364	596.134	9.21949	6.12946e-23	1.0362e-20
ENSG00000234975	FTH1P2		242.629	18613.5	76.6846	6.26086	6.43499e-23	1.08306e-20
ENSG00000204941	PSG5	pregnancy specific beta-1-glycoprotein 5	2.04695	983.86	458.306	8.84017	6.83915e-23	1.14103e-20
ENSG00000227241			0.0237189	320.026	2587.52	11.3374	6.82817e-23	1.14103e-20
ENSG00000225366	TDGF1P3	teratocarcinoma-derived growth factor 1 pseudogene 3	1840.85	0	5.43197e-05	-14.1682	6.88584e-23	1.14383e-20
ENSG00000156925	ZIC3	Zic family member 3	2080.58	0	4.80612e-05	-14.3448	7.59987e-23	1.25697e-20
ENSG00000236811	GAPDHP2		2.93844	223.585	73.6183	6.20199	7.85009e-23	1.29276e-20
ENSG00000162576	MXRA8	matrix remodeling associated 8	574.147	46877.2	81.6326	6.35107	8.07183e-23	1.32357e-20
ENSG00000234107	TPT1P1		0.0308334	26.318	201.921	7.65764	8.3401e-23	1.36172e-20
ENSG00000159403	C1R	complement C1r subcomponent	91.1217	11093.1	121.607	6.92608	1.0463e-22	1.70105e-20
ENSG00000260834			1673.78	0	5.97413e-05	-14.0309	1.14726e-22	1.85729e-20
ENSG00000204219	TCEA3	transcription elongation factor A3	18.8726	1290.91	68.0461	6.08844	1.16828e-22	1.88335e-20
ENSG00000254934	LINC00678		1782.76	0	5.60897e-05	-14.1219	1.25575e-22	2.01585e-20
ENSG00000256093			0.243464	39.0346	113.941	6.83214	1.32378e-22	2.11617e-20
ENSG00000254023	PKMP4		13.2104	1235.33	92.8172	6.53632	1.49848e-22	2.38546e-20
ENSG00000182326	C1S	complement component 1, s subcomponent	144.178	8521.04	59.0605	5.88412	1.67559e-22	2.65633e-20
ENSG00000043355	ZIC2	Zic family member 2	1584.21	0	6.31188e-05	-13.9516	1.88881e-22	2.98197e-20
ENSG00000251356	RAB5CP2		0.402119	47.4755	94.7494	6.56605	2.29275e-22	3.6048e-20
ENSG00000229645	NA	NA	6.84497	501.758	72.2621	6.17517	2.31433e-22	3.62382e-20
ENSG00000140285	FGF7	fibroblast growth factor 7	1.47691	78.4711	49.826	5.63883	2.54383e-22	3.96693e-20
ENSG00000120708	TGFBI	transforming growth factor beta induced	305.76	95517.3	312.292	8.28675	3.69959e-22	5.74054e-20
ENSG00000132297	HHLA1	HERV-H LTR-associating 1	1552.93	0	6.43903e-05	-13.9228	3.71123e-22	5.74054e-20
ENSG00000228167			0	18.0764	181.764	7.50592	3.96636e-22	6.11044e-20
ENSG00000243635			0.635103	55.5212	75.6645	6.24154	4.0563e-22	6.22389e-20
ENSG00000117226	GBP3	guanylate binding protein 3	5.34985	135.967	24.9671	4.64195	4.48693e-22	6.8571e-20
ENSG00000137767	SQRDL	sulfide quinone reductase-like (yeast)	1.96765	590.622	285.698	8.15835	4.93216e-22	7.5075e-20
ENSG00000076554	TPD52	tumor protein D52	1439.69	0	6.94546e-05	-13.8136	4.9618e-22	7.52265e-20
ENSG00000231916			1.37872	161.136	109.038	6.76868	5.04925e-22	7.62496e-20
ENSG00000140092	FBLN5	fibulin 5	102.395	5444.22	53.118	5.73113	5.5362e-22	8.32741e-20
ENSG00000237872	POU5F1P4	POU class 5 homeobox 1 pseudogene 4	1240.08	0	8.06332e-05	-13.5983	5.95095e-22	8.91616e-20
ENSG00000258907			0.186704	186.405	650.515	9.34544	6.82613e-22	1.01875e-19
ENSG00000162645	GBP2	guanylate binding protein 2	4.03532	1248.42	301.917	8.23801	7.00561e-22	1.04146e-19
ENSG00000248415	GAPDHP61		31.7887	2809.78	88.1152	6.46132	7.55356e-22	1.11857e-19
ENSG00000187800	PEAR1	platelet endothelial aggregation receptor 1	70.0244	2643.35	37.6966	5.23636	7.95825e-22	1.17395e-19
ENSG00000235602	POU5F1P3	POU class 5 homeobox 1 pseudogene 3	2899.8	0.568152	0.000230405	-12.0835	8.29175e-22	1.21844e-19
ENSG00000213362	FTH1P12		1.02898	96.1986	85.2968	6.41442	8.56383e-22	1.25044e-19
ENSG00000220745			0.206916	31.7652	103.824	6.69799	8.57499e-22	1.25044e-19
ENSG00000165349	SLC7A3	solute carrier family 7 member 3	2268.24	0	4.40851e-05	-14.4693	9.18083e-22	1.3337e-19
ENSG00000173210	ABLIM3	actin binding LIM protein family member 3	20.5474	1535.36	74.3657	6.21657	9.34603e-22	1.35255e-19
ENSG00000100739	BDKRB1	bradykinin receptor B1	2.1212	271.399	122.23	6.93346	1.02003e-21	1.47061e-19
ENSG00000236673			1350.64	0	7.40333e-05	-13.7215	1.0627e-21	1.52637e-19
ENSG00000137273	FOXF2	forkhead box F2	8.34248	1112.52	131.788	7.04207	1.10711e-21	1.5842e-19
ENSG00000257474			1350.09	0	7.40638e-05	-13.7209	1.1815e-21	1.68434e-19
ENSG00000196183	RPS2P4		3.85984	308.685	77.9791	6.28502	1.43482e-21	2.03788e-19
ENSG00000136542	GALNT5	polypeptide N-acetylgalactosaminyltransferase 5	8.40181	424.363	49.9261	5.64172	1.52633e-21	2.15981e-19
ENSG00000264179			2.55965	353.784	133.057	7.0559	1.58997e-21	2.24156e-19
ENSG00000111335	OAS2	2'-5'-oligoadenylate synthetase 2	1.23805	233.38	174.493	7.44702	1.61933e-21	2.27456e-19
ENSG00000210049	MT-TF		3.46359	226.552	63.6022	5.99101	1.75068e-21	2.45006e-19
ENSG00000183087	GAS6	growth arrest specific 6	740.764	43437	58.6304	5.87358	1.95173e-21	2.72145e-19
ENSG00000257885	PHBP18		0.280562	41.8502	110.232	6.7844	2.07026e-21	2.87623e-19
ENSG00000261780		uncharacterized LOC100505817	1053.01	0	9.49568e-05	-13.3624	2.16524e-21	2.99729e-19
ENSG00000136110	LECT1	leukocyte cell derived chemotaxin 1	1156.24	0	8.64797e-05	-13.4973	2.31984e-21	3.1997e-19
ENSG00000077009	NMRK2	nicotinamide riboside kinase 2	1090.34	0	9.17058e-05	-13.4126	2.77153e-21	3.80896e-19
ENSG00000215057	PKMP5		5.74413	440.881	75.457	6.23758	3.02715e-21	4.14535e-19
ENSG00000254277			1219.83	0	8.19719e-05	-13.5745	3.42404e-21	4.6721e-19
ENSG00000175928	LRRN1	leucine rich repeat neuronal 1	3211.34	0.206821	9.554e-05	-13.3535	3.51616e-21	4.78072e-19
ENSG00000134755	DSC2	desmocollin 2	1567.15	0.0898867	0.000121159	-13.0108	3.61921e-21	4.90339e-19
ENSG00000142449	FBN3	fibrillin 3	1041.26	0	9.60281e-05	-13.3462	3.84437e-21	5.19004e-19
ENSG00000244245			57.3616	3005.57	52.3074	5.70894	3.87303e-21	5.21031e-19
ENSG00000230216	HSPB1P2		22.116	3531.52	158.967	7.31259	4.07594e-21	5.46404e-19
ENSG00000164076	CAMKV	CaM kinase like vesicle associated	973.962	0	0.000102663	-13.2498	4.12002e-21	5.50383e-19
ENSG00000165238	WNK2	WNK lysine deficient protein kinase 2	1042.52	0	9.59122e-05	-13.3479	4.32505e-21	5.75759e-19
ENSG00000213954	ATP5HP3		0.0771386	21.1159	119.77	6.90412	4.62779e-21	6.13922e-19
ENSG00000101695	RNF125	ring finger protein 125, E3 ubiquitin protein ligase	1149.05	0	8.70208e-05	-13.4883	4.8667e-21	6.43381e-19
ENSG00000250366	TUNAR	TCL1 upstream neural differentiation-associated RNA	939.074	0	0.000106476	-13.1972	5.21659e-21	6.87259e-19
ENSG00000164265	SCGB3A2	secretoglobin family 3A member 2	952.402	0	0.000104987	-13.2175	5.33429e-21	7.0035e-19
ENSG00000020633	RUNX3	runt related transcription factor 3	22.8006	978.334	42.7253	5.41702	5.57822e-21	7.29868e-19
ENSG00000210135	MT-TN		8.12633	1978.78	240.554	7.91022	5.81082e-21	7.57708e-19
ENSG00000226792	LINC00371		987.412	0	0.000101265	-13.2696	6.62032e-21	8.60326e-19
ENSG00000229349	ACTG1P9		1.11415	63.7799	52.6127	5.71734	6.68852e-21	8.66243e-19
ENSG00000153071	DAB2	DAB2, clathrin adaptor protein	252.677	9311.12	36.8357	5.20303	6.93421e-21	8.95028e-19
ENSG00000250613			0.740559	85.0728	101.329	6.6629	7.95737e-21	1.02363e-18
ENSG00000057294	PKP2	plakophilin 2	1010.23	0	9.89774e-05	-13.3025	7.98595e-21	1.02386e-18
ENSG00000167654	ATCAY	ataxia, cerebellar, Cayman type	904.97	0	0.000110489	-13.1438	8.49131e-21	1.08501e-18
ENSG00000255977			3.72215	296.433	77.5828	6.27767	9.15497e-21	1.16592e-18
ENSG00000213137	ARF1P2		2.509	141.463	54.2593	5.7618	9.2282e-21	1.17134e-18
ENSG00000106066	CPVL	carboxypeptidase, vitellogenic like	864.367	0	0.000115678	-13.0776	9.29511e-21	1.17592e-18
ENSG00000198892	SHISA4	shisa family member 4	60.3571	4365.47	72.2094	6.17412	1.01965e-20	1.2857e-18
ENSG00000137801	THBS1	thrombospondin 1	1639.96	60976	37.1792	5.21642	1.02367e-20	1.28652e-18
ENSG00000204531	POU5F1	POU class 5 homeobox 1	14315.7	2.97171	0.000214567	-12.1863	1.27108e-20	1.59223e-18
ENSG00000225665			0.438997	64.169	119.238	6.8977	1.43182e-20	1.78772e-18
ENSG00000256463	SALL3	spalt like transcription factor 3	866.616	0	0.000115378	-13.0813	1.49525e-20	1.86083e-18
ENSG00000022556	NLRP2	NLR family pyrin domain containing 2	25908.8	0	3.85968e-06	-17.9831	1.54789e-20	1.92009e-18
ENSG00000176692	FOXC2	forkhead box C2	10.9012	523.204	47.5677	5.57191	1.57862e-20	1.95187e-18
ENSG00000103888	CEMIP	cell migration inducing hyaluronan binding protein	56.5364	13025.2	229.98	7.84537	1.59424e-20	1.96482e-18
ENSG00000174791	RIN1	Ras and Rab interactor 1	56.0854	3115.6	55.4539	5.79322	1.65984e-20	2.03909e-18
ENSG00000136943	CTSV	cathepsin V	2123.13	0.276528	0.000177337	-12.4612	1.9301e-20	2.3635e-18
ENSG00000164692	COL1A2	collagen type I alpha 2 chain	6393.84	345896	54.0975	5.75749	1.95355e-20	2.38458e-18
ENSG00000134207	SYT6	synaptotagmin 6	800.771	0	0.000124864	-12.9674	2.02463e-20	2.46348e-18
ENSG00000188848	BEND4	BEN domain containing 4	865.185	0	0.000115569	-13.079	2.05751e-20	2.49553e-18
ENSG00000240311			16.1407	1519.63	93.5751	6.54805	2.26071e-20	2.73331e-18
ENSG00000140682	TGFB1I1	transforming growth factor beta 1 induced transcript 1	173.935	9438.43	54.2335	5.76111	2.30667e-20	2.78008e-18
ENSG00000213003	BTF3P12		3.42039	152.618	43.381	5.43899	2.46891e-20	2.96626e-18
ENSG00000129038	LOXL1	lysyl oxidase like 1	372.511	24431.4	65.5685	6.03493	2.50021e-20	2.99445e-18
ENSG00000165588	OTX2	orthodenticle homeobox 2	804.597	0	0.00012427	-12.9742	2.86376e-20	3.41915e-18
ENSG00000238149			0.79537	69.4657	77.6949	6.27975	2.98874e-20	3.55725e-18
ENSG00000248234			0.197045	37.6085	126.945	6.98806	3.01178e-20	3.57354e-18
ENSG00000243709	LEFTY1	left-right determination factor 1	830.976	0	0.000120326	-13.0208	3.12847e-20	3.70051e-18
ENSG00000254545			0.397794	36.2042	72.9301	6.18844	3.30966e-20	3.90275e-18
ENSG00000229207	SERPINH1P1		9.12152	620.202	67.2668	6.07182	3.35467e-20	3.94365e-18
ENSG00000007062	PROM1	prominin 1	1714.6	0	5.83193e-05	-14.0657	3.6032e-20	4.22282e-18
ENSG00000228118	MYL6P5		46.8472	3439.63	73.2682	6.19511	4.63783e-20	5.41874e-18
ENSG00000168056	LTBP3	latent transforming growth factor beta binding protein 3	151.81	8273.25	54.4622	5.76718	4.66581e-20	5.43481e-18
ENSG00000178685	PARP10	poly(ADP-ribose) polymerase family member 10	48.5801	2288.37	47.0104	5.55491	4.79907e-20	5.57305e-18
ENSG00000039068	CDH1	cadherin 1	5277.92	2.84552	0.000558072	-10.8073	5.27787e-20	6.11049e-18
ENSG00000256041			0.107165	57.5935	278.491	8.12149	5.31345e-20	6.1331e-18
ENSG00000213293			79.1597	12839	161.987	7.33973	5.76111e-20	6.62979e-18
ENSG00000130294	KIF1A	kinesin family member 1A	4346.28	1.43819	0.000353901	-11.4644	6.84369e-20	7.85196e-18
ENSG00000168140	VASN	vasorin	224.474	10092.3	44.9404	5.48994	6.90214e-20	7.89531e-18
ENSG00000131386	GALNT15	polypeptide N-acetylgalactosaminyltransferase 15	1.22345	377.536	285.342	8.15655	8.74112e-20	9.96905e-18
ENSG00000170498	KISS1	KiSS-1 metastasis-suppressor	1.02057	920.242	821.318	9.6818	8.85988e-20	1.00744e-17
ENSG00000214045			0.56594	60.9567	91.685	6.51861	9.15767e-20	1.03821e-17
ENSG00000198467	TPM2	tropomyosin 2 (beta)	3532.23	210901	59.7058	5.8998	9.31233e-20	1.0502e-17
ENSG00000179997			0.096655	34.0566	173.688	7.44035	9.31833e-20	1.0502e-17
ENSG00000104725	NA	NA	645.806	0	0.000154821	-12.6571	9.47388e-20	1.06459e-17
ENSG00000138395	CDK15	cyclin-dependent kinase 15	2.92763	96.3344	31.8515	4.99329	1.04897e-19	1.17527e-17
ENSG00000203722	RAET1G	retinoic acid early transcript 1G	1.24653	127.995	95.1299	6.57183	1.06404e-19	1.18867e-17
ENSG00000141524	TMC6	transmembrane channel like 6	818.279	0.112221	0.000259319	-11.913	1.16093e-19	1.29313e-17
ENSG00000004776	HSPB6	heat shock protein family B (small) member 6	9.12578	2338.83	253.521	7.98596	1.21402e-19	1.34834e-17
ENSG00000163132	MSX1	msh homeobox 1	97.6691	5010.61	51.2505	5.67949	1.29935e-19	1.43893e-17
ENSG00000232301		uncharacterized LOC101927721	657.43	0	0.000152084	-12.6828	1.31016e-19	1.4467e-17
ENSG00000147676	MAL2	mal, T-cell differentiation protein 2 (gene/pseudogene)	779.873	0	0.00012821	-12.9292	1.42101e-19	1.56459e-17
ENSG00000177519	RPRM	reprimo, TP53 dependent G2 arrest mediator candidate	673.123	0	0.000148539	-12.7169	1.44713e-19	1.58876e-17
ENSG00000076826	CAMSAP3	calmodulin regulated spectrin associated protein family member 3	772.263	0.0898867	0.000245852	-11.9899	1.50413e-19	1.64661e-17
ENSG00000204711	C9orf135	chromosome 9 open reading frame 135	533.032	0	0.000187571	-12.3803	1.51371e-19	1.65237e-17
ENSG00000227590	ATP5G1P5		0.493758	131.853	222.233	7.79593	1.51965e-19	1.65413e-17
ENSG00000243279	PRAF2	PRA1 domain family member 2	123.019	7911.24	64.2575	6.00579	1.57363e-19	1.70801e-17
ENSG00000133477	FAM83F	family with sequence similarity 83 member F	602.535	0	0.000165938	-12.5571	1.65034e-19	1.7862e-17
ENSG00000267400			0.0270758	13.8811	110.021	6.78164	1.86417e-19	2.01194e-17
ENSG00000105357	MYH14	myosin, heavy chain 14, non-muscle	548.627	0	0.00018224	-12.4219	2.06209e-19	2.21927e-17
ENSG00000237991	RPL35P1		14.6041	805.23	54.769	5.77529	2.09304e-19	2.24626e-17
ENSG00000166530	HSBP1P2		0.777844	55.1519	62.9405	5.97592	2.23235e-19	2.38905e-17
ENSG00000214336	FOXI3	forkhead box I3	531.04	0	0.000188274	-12.3749	2.25091e-19	2.40219e-17
ENSG00000227063	RPL41P1		3828.92	1.58428	0.000439871	-11.1506	2.31256e-19	2.4611e-17
ENSG00000050165	DKK3	dickkopf WNT signaling pathway inhibitor 3	509.919	17583.4	34.4761	5.10753	2.94106e-19	3.12128e-17
ENSG00000236674			0.146032	23.3604	95.355	6.57524	3.3163e-19	3.50399e-17
ENSG00000197822	OCLN	occludin	600.212	0	0.00016658	-12.5515	3.32001e-19	3.50399e-17
ENSG00000107796	ACTA2	actin, alpha 2, smooth muscle, aorta	205.53	51597.6	250.926	7.97112	3.48429e-19	3.66724e-17
ENSG00000119888	EPCAM	epithelial cell adhesion molecule	2559.95	0.552456	0.000254861	-11.938	3.70396e-19	3.88773e-17
ENSG00000160973	FOXH1	forkhead box H1	1482.45	0.232907	0.00022455	-12.1207	3.91388e-19	4.09681e-17
ENSG00000024422	EHD2	EH domain containing 2	616.053	24852.6	40.3353	5.33397	4.29637e-19	4.48489e-17
ENSG00000104327	CALB1	calbindin 1	571.413	0	0.000174974	-12.4806	4.67338e-19	4.86516e-17
ENSG00000150281	CTF1	cardiotrophin 1	18.0171	898.096	49.5772	5.63161	4.93168e-19	5.1201e-17
ENSG00000163032	VSNL1	visinin like 1	479.021	0	0.000208715	-12.2262	5.59059e-19	5.78846e-17
ENSG00000214259			1.03069	96.0181	85.0086	6.40954	5.63731e-19	5.82106e-17
ENSG00000258320			2.71455	200.98	71.4433	6.15873	5.78689e-19	5.95941e-17
ENSG00000235323	COTL1P2		0.0579092	14.2084	90.6118	6.50163	6.26736e-19	6.43685e-17
ENSG00000198832		selenoprotein M	203.275	21726.2	106.829	6.73916	6.4869e-19	6.64446e-17
ENSG00000080854	IGSF9B	immunoglobulin superfamily member 9B	484.013	0	0.000206564	-12.2411	6.82167e-19	6.96868e-17
ENSG00000002586	CD99	CD99 molecule	1101.47	45211.8	41.0432	5.35907	6.92142e-19	7.05173e-17
ENSG00000224061			0.254759	25.5056	72.1776	6.17348	7.1966e-19	7.31259e-17
ENSG00000166923	GREM1	gremlin 1, DAN family BMP antagonist	195.094	35782.6	183.319	7.51822	7.24325e-19	7.34047e-17
ENSG00000234409	CCDC188	coiled-coil domain containing 188	2.34329	114.743	47.0033	5.55469	7.3399e-19	7.41874e-17
ENSG00000236764	COX7A2P2		10.8023	1118.1	102.565	6.68039	7.50787e-19	7.56428e-17
ENSG00000135917	SLC19A3	solute carrier family 19 member 3	408.568	0	0.000244698	-11.9967	7.5235e-19	7.56428e-17
ENSG00000041880	PARP3	poly(ADP-ribose) polymerase family member 3	39.7261	1626.63	40.8459	5.35212	7.65702e-19	7.67833e-17
ENSG00000176978	DPP7	dipeptidyl peptidase 7	165.951	8172.31	49.2162	5.62106	7.89212e-19	7.89336e-17
ENSG00000253161	LINC01605		4.0485	170.338	41.0842	5.36051	8.15602e-19	8.136e-17
ENSG00000221963	APOL6	apolipoprotein L6	7.04422	255.691	35.8039	5.16204	8.32171e-19	8.27967e-17
ENSG00000176043			12.2367	907.228	73.5469	6.20059	8.78766e-19	8.72056e-17
ENSG00000196208	GREB1	growth regulation by estrogen in breast cancer 1	761.21	0.179773	0.000367489	-11.41	9.1857e-19	9.09194e-17
ENSG00000168899	VAMP5	vesicle associated membrane protein 5	38.407	4745.24	123.233	6.94525	9.26798e-19	9.14967e-17
ENSG00000210151	MT-TS1		0	30.9127	310.127	8.27671	9.30996e-19	9.16743e-17
ENSG00000143768	LEFTY2	left-right determination factor 2	3798.62	1.12221	0.000321744	-11.6018	9.33857e-19	9.17196e-17
ENSG00000236365			0.0192355	19.7378	166.375	7.3783	9.79785e-19	9.59837e-17
ENSG00000101144	BMP7	bone morphogenetic protein 7	498.02	0	0.000200755	-12.2823	9.85478e-19	9.62946e-17
ENSG00000185904	LINC00839	long intergenic non-protein coding RNA 839	10.7902	437.249	40.1599	5.32768	1.09818e-18	1.07034e-16
ENSG00000156574	NODAL	nodal growth differentiation factor	2037.15	0.413642	0.000252125	-11.9536	1.14336e-18	1.11153e-16
ENSG00000175592	FOSL1	FOS like 1, AP-1 transcription factor subunit	236.99	6065.41	25.5831	4.67712	1.16499e-18	1.12968e-16
ENSG00000262953	EIF4A1P9		0.27779	24.681	65.5947	6.03551	1.20889e-18	1.16928e-16
ENSG00000101445	PPP1R16B	protein phosphatase 1 regulatory subunit 16B	736.273	0.231256	0.000449847	-11.1183	1.32808e-18	1.28133e-16
ENSG00000230798	FOXD3-AS1	FOXD3 antisense RNA 1 (head to head)	426.74	0	0.00023428	-12.0595	1.45942e-18	1.4045e-16
ENSG00000046604	DSG2	desmoglein 2	3627.45	1.62991	0.000476882	-11.0341	1.46624e-18	1.40751e-16
ENSG00000229182	MRPS16P1		0.674003	58.9921	76.3461	6.25448	1.47692e-18	1.41422e-16
ENSG00000243004			477.254	0	0.000209488	-12.2208	1.49974e-18	1.43248e-16
ENSG00000118473	SGIP1	SH3 domain GRB2 like endophilin interacting protein 1	7.79834	246.399	31.209	4.96389	1.53679e-18	1.4642e-16
ENSG00000162733	DDR2	discoidin domain receptor tyrosine kinase 2	83.9359	2153.76	25.6302	4.67977	1.66219e-18	1.57974e-16
ENSG00000168004	HRASLS5	HRAS like suppressor family member 5	437.837	0	0.000228343	-12.0965	1.73517e-18	1.64501e-16
ENSG00000178031	ADAMTSL1	ADAMTS like 1	50.6431	1467.91	28.9301	4.8545	1.81705e-18	1.71412e-16
ENSG00000267577			0.37145	114.62	243.335	7.9268	1.81383e-18	1.71412e-16
ENSG00000141753	IGFBP4	insulin like growth factor binding protein 4	1157.52	217189	187.617	7.55164	1.84513e-18	1.73633e-16
ENSG00000268119			384.144	0	0.000260251	-11.9078	2.08097e-18	1.95345e-16
ENSG00000065675	PRKCQ	protein kinase C theta	423.94	0	0.000235827	-12.05	2.11193e-18	1.97766e-16
ENSG00000209082	MT-TL1		0.765102	74.8085	86.5892	6.43612	2.12434e-18	1.98442e-16
ENSG00000133816	MICAL2	microtubule associated monooxygenase, calponin and LIM domain containing 2	294.752	10862	36.8391	5.20317	2.21913e-18	2.06791e-16
ENSG00000066735	KIF26A	kinesin family member 26A	2645.89	3.0136	0.00117672	-9.73101	2.28869e-18	2.12753e-16
ENSG00000239697	TNFSF12	tumor necrosis factor superfamily member 12	22.7057	1087.4	47.6855	5.57548	2.4168e-18	2.24117e-16
ENSG00000227462			3.59403	201.862	54.6725	5.77274	2.47442e-18	2.28905e-16
ENSG00000256826			2.88868	127.191	42.5909	5.41247	2.50547e-18	2.31218e-16
ENSG00000231531	HINT1P1		8.71124	500.165	56.7758	5.8272	2.70183e-18	2.48738e-16
ENSG00000156804	FBXO32	F-box protein 32	22.1996	1338.53	60.0292	5.90759	2.73866e-18	2.51522e-16
ENSG00000167306	MYO5B	myosin VB	326.678	0	0.000306018	-11.6741	2.86964e-18	2.62291e-16
ENSG00000256969			389.466	0	0.000256696	-11.9277	2.86317e-18	2.62291e-16
ENSG00000204121	ECEL1P1		423.539	0	0.00023605	-12.0486	2.97856e-18	2.71596e-16
ENSG00000229544	NKX1-2	NK1 homeobox 2	407.436	0	0.000245377	-11.9927	3.00255e-18	2.73132e-16
ENSG00000179023	KLHDC7A	kelch domain containing 7A	447.586	0	0.000223371	-12.1283	3.15803e-18	2.86593e-16
ENSG00000263711		uncharacterized LOC400655	361.645	0	0.000276438	-11.8208	3.19403e-18	2.89173e-16
ENSG00000092421	SEMA6A	semaphorin 6A	10677.7	5.37295	0.000512553	-10.93	3.34728e-18	3.02331e-16
ENSG00000104267	CA2	carbonic anhydrase 2	364.024	0	0.000274632	-11.8302	3.48089e-18	3.13658e-16
ENSG00000237807			1.15343	47.7324	38.1614	5.25404	3.58735e-18	3.22491e-16
ENSG00000210191	MT-TL2		0	121.457	1215.57	10.2474	3.8052e-18	3.41272e-16
ENSG00000143061	IGSF3	immunoglobulin superfamily member 3	2619.7	2.2864	0.000910911	-10.1004	4.29295e-18	3.84114e-16
ENSG00000184232	OAF	out at first homolog	43.7122	1408.16	32.1431	5.00644	4.36778e-18	3.89896e-16
ENSG00000183778	B3GALT5	beta-1,3-galactosyltransferase 5	873.673	0.462511	0.000643773	-10.6012	4.47975e-18	3.98959e-16
ENSG00000254479	SLC25A1P1		3.02396	195.445	62.5953	5.96798	4.53547e-18	4.02982e-16
ENSG00000269962	NA	NA	380.195	0	0.000262953	-11.8929	4.61477e-18	4.09076e-16
ENSG00000056487	PHF21B	PHD finger protein 21B	355.281	0	0.000281388	-11.7952	4.63708e-18	4.10102e-16
ENSG00000260082			0.443683	52.5903	96.9136	6.59863	4.89805e-18	4.32182e-16
ENSG00000175707	KDF1	keratinocyte differentiation factor 1	317.739	0	0.000314625	-11.6341	5.08459e-18	4.47608e-16
ENSG00000255210			10.0759	512.705	50.3943	5.65519	5.24529e-18	4.60327e-16
ENSG00000164362	TERT	telomerase reverse transcriptase	343.939	0	0.000290665	-11.7484	5.25317e-18	4.60327e-16
ENSG00000078596	ITM2A	integral membrane protein 2A	329.879	0	0.00030305	-11.6882	5.5917e-18	4.88871e-16
ENSG00000134595	SOX3	SRY-box 3	427.389	0	0.000233924	-12.0617	5.82235e-18	5.07873e-16
ENSG00000204381	LAYN	layilin	79.8394	1727.02	21.6054	4.43332	6.14501e-18	5.34798e-16
ENSG00000228236	TXNP5		7.83527	325.031	40.9729	5.3566	6.77001e-18	5.87852e-16
ENSG00000130054	FAM155B	family with sequence similarity 155 member B	315.975	0	0.000316381	-11.626	7.66749e-18	6.64273e-16
ENSG00000026508	CD44	CD44 molecule (Indian blood group)	669.107	15942.9	23.8238	4.57433	7.69054e-18	6.64762e-16
ENSG00000111846	GCNT2	glucosaminyl (N-acetyl) transferase 2, I-branching enzyme (I blood group)	1603.53	0.570158	0.0004179	-11.2246	7.92533e-18	6.8351e-16
ENSG00000248329	APELA	apelin receptor early endogenous ligand	1945.56	0.585993	0.000352576	-11.4698	8.10451e-18	6.9739e-16
ENSG00000106278	PTPRZ1	protein tyrosine phosphatase, receptor type Z1	2704.3	0	3.69768e-05	-14.723	8.30277e-18	7.12844e-16
ENSG00000117228	GBP1	guanylate binding protein 1	1.25729	275.234	202.856	7.66431	8.52022e-18	7.29874e-16
ENSG00000169894	MUC3A	mucin 3A, cell surface associated	288.739	0	0.000346214	-11.496	8.68451e-18	7.42283e-16
ENSG00000184697	CLDN6	claudin 6	10320.3	14.3116	0.00139642	-9.48405	8.93472e-18	7.61964e-16
ENSG00000210107	MT-TQ		0	53.2791	533.791	9.06013	1.11042e-17	9.44869e-16
ENSG00000109255	NMU	neuromedin U	278.978	0	0.000358322	-11.4465	1.16799e-17	9.91645e-16
ENSG00000164220	F2RL2	coagulation factor II thrombin receptor like 2	12.3173	945.157	76.124	6.25028	1.17531e-17	9.95651e-16
ENSG00000115363	EVA1A	eva-1 homolog A, regulator of programmed cell death	18.3057	766.147	41.631	5.37958	1.18452e-17	1.00124e-15
ENSG00000239268			1.45264	35.4278	22.8823	4.51616	1.26684e-17	1.06846e-15
ENSG00000168671	UGT3A2	UDP glycosyltransferase family 3 member A2	268.32	0	0.000372551	-11.3903	1.28027e-17	1.0774e-15
ENSG00000214748			2.28385	430.992	180.838	7.49856	1.3822e-17	1.16062e-15
ENSG00000102466	FGF14	fibroblast growth factor 14	3.04304	105.929	33.7346	5.07616	1.48708e-17	1.24595e-15
ENSG00000185436	IFNLR1	interferon lambda receptor 1	283.262	0	0.000352906	-11.4684	1.50699e-17	1.25987e-15
ENSG00000115844	DLX2	distal-less homeobox 2	10.665	341.076	31.6931	4.9861	1.55335e-17	1.29579e-15
ENSG00000106078	COBL	cordon-bleu WH2 repeat protein	1211.34	0.740869	0.000694109	-10.4925	1.58552e-17	1.31975e-15
ENSG00000232829	GSTO3P		0.153195	78.9923	312.377	8.28715	1.60445e-17	1.3326e-15
ENSG00000242609			0.259092	21.1969	59.3077	5.89015	1.68988e-17	1.40051e-15
ENSG00000224557	HLA-DPB2	major histocompatibility complex, class II, DP beta 2 (pseudogene)	259.901	0	0.000384614	-11.3443	1.82679e-17	1.5107e-15
ENSG00000171408	PDE7B	phosphodiesterase 7B	1.71694	381.012	209.755	7.71256	1.93021e-17	1.59278e-15
ENSG00000119681	LTBP2	latent transforming growth factor beta binding protein 2	151.963	25117.4	165.177	7.36787	2.00673e-17	1.65235e-15
ENSG00000112379	ARFGEF3	ARFGEF family member 3	777.093	0.448886	0.000706241	-10.4676	2.02682e-17	1.6653e-15
ENSG00000179046	TRIML2	tripartite motif family like 2	1289.81	1.34666	0.00112152	-9.80033	2.08024e-17	1.70553e-15
ENSG00000255807	PTP4A1P2		0.326379	30.7193	72.2815	6.17555	2.17551e-17	1.77982e-15
ENSG00000138622	HCN4	hyperpolarization activated cyclic nucleotide gated potassium channel 4	299.303	0	0.000333998	-11.5479	2.20491e-17	1.80002e-15
ENSG00000091592	NLRP1	NLR family pyrin domain containing 1	117.229	5013.86	42.7341	5.41732	2.23369e-17	1.81963e-15
ENSG00000159186			2.66367	160.866	58.2437	5.86403	2.43049e-17	1.97573e-15
ENSG00000048740	CELF2	CUGBP, Elav-like family member 2	733.883	0.248714	0.000475097	-11.0395	2.45792e-17	1.99378e-15
ENSG00000141506	PIK3R5	phosphoinositide-3-kinase regulatory subunit 5	239.995	0	0.000416502	-11.2294	2.552e-17	2.06572e-15
ENSG00000171004	HS6ST2	heparan sulfate 6-O-sulfotransferase 2	324.949	0	0.000307646	-11.6664	2.59048e-17	2.09243e-15
ENSG00000226500			0.0270758	11.7175	92.9954	6.53909	2.75086e-17	2.21729e-15
ENSG00000184344	GDF3	growth differentiation factor 3	2673.77	0	3.73989e-05	-14.7066	2.78049e-17	2.23645e-15
ENSG00000233370			5.77972	312.34	53.1386	5.73169	2.80675e-17	2.25283e-15
ENSG00000109846	CRYAB	crystallin alpha B	51.4193	7951.89	154.35	7.27006	2.81372e-17	2.25369e-15
ENSG00000157111	TMEM171	transmembrane protein 171	16.8856	489.659	28.8338	4.84969	2.81965e-17	2.25371e-15
ENSG00000257243			3.25918	119.791	35.6905	5.15747	2.90053e-17	2.31352e-15
ENSG00000270978			0.367395	20.0889	43.1945	5.43277	2.90804e-17	2.31468e-15
ENSG00000128284	APOL3	apolipoprotein L3	8.14131	186.754	22.6729	4.5029	2.95237e-17	2.34508e-15
ENSG00000119411	BSPRY	B-box and SPRY domain containing	237.666	0	0.000420581	-11.2153	3.23547e-17	2.56461e-15
ENSG00000100604	CHGA	chromogranin A	239.137	0	0.000417995	-11.2242	3.46639e-17	2.74197e-15
ENSG00000052344	PRSS8	protease, serine 8	1236.37	2.66149	0.00223337	-8.80656	3.47503e-17	2.74312e-15
ENSG00000142549	IGLON5	IgLON family member 5	568.32	0.190053	0.000510279	-10.9364	3.71951e-17	2.93005e-15
ENSG00000242041			0.331579	33.1092	76.9482	6.26582	4.00043e-17	3.14487e-15
ENSG00000251493	FOXD1	forkhead box D1	1.30307	79.4514	56.6983	5.82523	4.05999e-17	3.18513e-15
ENSG00000185275	CD24P4		4118.61	4.3666	0.00108447	-9.8488	4.14232e-17	3.24306e-15
ENSG00000140835	CHST4	carbohydrate sulfotransferase 4	227.107	0	0.000440128	-11.1498	4.31265e-17	3.36951e-15
ENSG00000261679	ATP5HP1		0.21977	19.5075	61.3177	5.93823	4.3887e-17	3.42193e-15
ENSG00000164651	SP8	Sp8 transcription factor	214.094	0	0.000466866	-11.0647	4.41368e-17	3.4344e-15
ENSG00000169908	TM4SF1	transmembrane 4 L six family member 1	27.1036	1409.16	51.8042	5.695	4.42883e-17	3.43918e-15
ENSG00000166206	GABRB3	gamma-aminobutyric acid type A receptor beta3 subunit	3059.28	3.01644	0.00101865	-9.93912	4.56833e-17	3.54032e-15
ENSG00000103241	FOXF1	forkhead box F1	12.2409	976.325	79.1208	6.30599	4.64689e-17	3.59391e-15
ENSG00000063438	AHRR	aryl-hydrocarbon receptor repressor	28.4375	819.317	28.7137	4.84367	4.94114e-17	3.80608e-15
ENSG00000233836			234.062	0	0.000427055	-11.1933	4.93714e-17	3.80608e-15
ENSG00000110148	CCKBR	cholecystokinin B receptor	285.555	0	0.000350072	-11.4801	5.05309e-17	3.88448e-15
ENSG00000186462	NAP1L2	nucleosome assembly protein 1 like 2	238.751	0	0.000418672	-11.2219	5.61416e-17	4.30712e-15
ENSG00000249256	ATP5LP3		4.55027	274.001	58.9429	5.88125	5.88932e-17	4.50916e-15
ENSG00000174469	CNTNAP2	contactin associated protein-like 2	3647.97	6.14485	0.00171182	-9.19025	6.15863e-17	4.70593e-15
ENSG00000244043	RPS27P27		1.12023	60.683	49.8125	5.63844	6.46754e-17	4.93211e-15
ENSG00000167617	CDC42EP5	CDC42 effector protein 5	40.4102	2429.69	59.9796	5.9064	6.51166e-17	4.95587e-15
ENSG00000132182	NUP210	nucleoporin 210	2047.6	2.00035	0.00102571	-9.92916	7.36254e-17	5.59231e-15
ENSG00000236646	LAMTOR5P1		0.842292	41.0217	43.64	5.44758	7.43204e-17	5.6339e-15
ENSG00000164007	CLDN19	claudin 19	215.021	0	0.000464856	-11.0709	7.62471e-17	5.76851e-15
ENSG00000166825	ANPEP	alanyl aminopeptidase, membrane	117.384	4650.77	39.5873	5.30697	7.729e-17	5.82435e-15
ENSG00000120162	MOB3B	MOB kinase activator 3B	613.46	0.428487	0.000861346	-10.1811	7.72536e-17	5.82435e-15
ENSG00000235787			0.0393354	11.6233	84.1375	6.39468	7.74917e-17	5.82804e-15
ENSG00000109956	B3GAT1	beta-1,3-glucuronyltransferase 1	347.098	0	0.00028802	-11.7615	7.95922e-17	5.97426e-15
ENSG00000132000	PODNL1	podocan-like 1	11.8389	1910.39	160.023	7.32213	8.12463e-17	6.08646e-15
ENSG00000251568	ALG3P1		0.47866	26.0121	45.1251	5.49586	8.221e-17	6.1466e-15
ENSG00000175093	SPSB4	splA/ryanodine receptor domain and SOCS box containing 4	604.87	0.462511	0.000929816	-10.0708	8.24658e-17	6.15369e-15
ENSG00000107819	SFXN3	sideroflexin 3	106.156	2880.13	27.1065	4.76057	8.90501e-17	6.63206e-15
ENSG00000110876	SELPLG	selectin P ligand	14.201	543.799	38.0322	5.24915	8.94807e-17	6.65116e-15
ENSG00000142405	NLRP12	NLR family pyrin domain containing 12	1224.49	0	8.16598e-05	-13.58	9.14608e-17	6.78515e-15
ENSG00000103067	ESRP2	epithelial splicing regulatory protein 2	1366.25	3.0136	0.00227878	-8.77752	9.24272e-17	6.83032e-15
ENSG00000151079	KCNA6	potassium voltage-gated channel subfamily A member 6	231.315	0	0.000432125	-11.1763	9.22777e-17	6.83032e-15
ENSG00000227619			0.605181	121.466	172.39	7.42954	9.34412e-17	6.89192e-15
ENSG00000231203	KRT8P10		246.07	0	0.000406223	-11.2654	1.02832e-16	7.56997e-15
ENSG00000118407	FILIP1	filamin A interacting protein 1	196.528	0	0.000508575	-10.9413	1.03707e-16	7.61967e-15
ENSG00000219375			0.15063	20.2122	81.0444	6.34064	1.08025e-16	7.92172e-15
ENSG00000139800	ZIC5	Zic family member 5	656.368	0	0.00015233	-12.6805	1.08904e-16	7.97082e-15
ENSG00000186297	GABRA5	gamma-aminobutyric acid type A receptor alpha5 subunit	229.816	0	0.000434941	-11.1669	1.15815e-16	8.46048e-15
ENSG00000134531	EMP1	epithelial membrane protein 1	25.3571	2489.32	97.7889	6.6116	1.16562e-16	8.49882e-15
ENSG00000078549	ADCYAP1R1	ADCYAP receptor type I	206.615	0	0.000483757	-11.0134	1.17739e-16	8.56829e-15
ENSG00000197721	CR1L	complement component 3b/4b receptor 1-like	217.07	0	0.000460468	-11.0846	1.24937e-16	9.07483e-15
ENSG00000171766	GATM	glycine amidinotransferase	202.859	0	0.000492711	-10.987	1.3091e-16	9.49059e-15
ENSG00000104112	SCG3	secretogranin III	452.579	0	0.000220907	-12.1443	1.3142e-16	9.50956e-15
ENSG00000229619	MBNL1-AS1	MBNL1 antisense RNA 1	2.945	80.4665	26.4587	4.72567	1.40978e-16	1.01818e-14
ENSG00000224826			0.312421	21.6346	52.6999	5.71973	1.45629e-16	1.04979e-14
ENSG00000152208	GRID2	glutamate ionotropic receptor delta type subunit 2	863.191	0	0.000115836	-13.0756	1.48479e-16	1.06832e-14
ENSG00000173546	CSPG4	chondroitin sulfate proteoglycan 4	121.949	4718.96	38.6653	5.27297	1.5427e-16	1.1079e-14
ENSG00000003147	ICA1	islet cell autoantigen 1	199.154	0	0.000501872	-10.9604	1.56353e-16	1.12075e-14
ENSG00000168672	FAM84B	family with sequence similarity 84 member B	2853.79	3.15795	0.00114158	-9.77475	1.57009e-16	1.12335e-14
ENSG00000213849			0.579036	22.8085	33.7368	5.07625	1.6057e-16	1.14668e-14
ENSG00000168398	BDKRB2	bradykinin receptor B2	42.8956	1070.49	24.8999	4.63807	1.64786e-16	1.17459e-14
ENSG00000103460	TOX3	TOX high mobility group box family member 3	208.631	0	0.000479085	-11.0274	1.71608e-16	1.22094e-14
ENSG00000134201	GSTM5	glutathione S-transferase mu 5	6.293	576.238	90.1515	6.49428	1.81011e-16	1.28545e-14
ENSG00000249004	PRMT5P1		7.19804	287.763	39.4439	5.30173	1.82748e-16	1.29538e-14
ENSG00000196376	SLC35F1	solute carrier family 35 member F1	210.031	0	0.000475893	-11.0371	2.02802e-16	1.43486e-14
ENSG00000133636	NTS	neurotensin	1966.59	0	5.08468e-05	-14.2635	2.03311e-16	1.43581e-14
ENSG00000213453	FTH1P3		11.5812	427.387	36.5962	5.19362	2.1229e-16	1.49645e-14
ENSG00000257732			0.532276	23.9079	37.9706	5.24681	2.16769e-16	1.52521e-14
ENSG00000114805	PLCH1	phospholipase C eta 1	463.7	0	0.00021561	-12.1793	2.26158e-16	1.58834e-14
ENSG00000253907			0.0270758	15.6643	124.054	6.95483	2.36219e-16	1.65596e-14
ENSG00000196754	S100A2	S100 calcium binding protein A2	4.72537	411.181	85.2332	6.41334	2.48292e-16	1.73423e-14
ENSG00000112394	SLC16A10	solute carrier family 16 member 10	1081.54	0.0837151	0.000169849	-12.5235	2.48117e-16	1.73423e-14
ENSG00000107738	C10orf54	chromosome 10 open reading frame 54	25.7016	4295.83	166.498	7.37936	2.51417e-16	1.75285e-14
ENSG00000035862	TIMP2	TIMP metallopeptidase inhibitor 2	715.107	18188.9	25.4318	4.66856	2.53701e-16	1.76556e-14
ENSG00000223886			10.5844	867.031	81.1584	6.34267	2.66372e-16	1.85036e-14
ENSG00000243498	UBA52P5		62.1335	4800.15	77.1328	6.26927	2.71102e-16	1.8798e-14
ENSG00000172985	SH3RF3	SH3 domain containing ring finger 3	32.3427	902.878	27.833	4.79872	2.7171e-16	1.88061e-14
ENSG00000083307	GRHL2	grainyhead like transcription factor 2	261.265	0	0.000382607	-11.3518	2.72662e-16	1.88378e-14
ENSG00000163530	DPPA2	developmental pluripotency associated 2	345.992	0	0.00028894	-11.7569	2.83865e-16	1.95764e-14
ENSG00000135447	PPP1R1A	protein phosphatase 1 regulatory inhibitor subunit 1A	181.379	0	0.000551027	-10.8256	2.85769e-16	1.96723e-14
ENSG00000227136	NA	NA	0.65107	24.0724	32.184	5.00827	2.90373e-16	1.99532e-14
ENSG00000142552	RCN3	reticulocalbin 3	390.966	63710.4	162.915	7.34798	3.14467e-16	2.15701e-14
ENSG00000185559	DLK1	delta like non-canonical Notch ligand 1	186.763	0	0.000535151	-10.8678	3.19882e-16	2.19022e-14
ENSG00000175785	PRIMA1	proline rich membrane anchor 1	168.425	0	0.000593383	-10.7187	3.27177e-16	2.23327e-14
ENSG00000219445		uncharacterized LOC101928254	194.142	0	0.000514822	-10.9236	3.2734e-16	2.23327e-14
ENSG00000176769	TCERG1L	transcription elongation regulator 1 like	170.523	0	0.000586089	-10.7366	3.4053e-16	2.31913e-14
ENSG00000165905	LARGE2	LARGE xylosyl- and glucuronyltransferase 2	1904.4	1.73443	0.000963207	-10.0199	3.43498e-16	2.33518e-14
ENSG00000146530	VWDE	von Willebrand factor D and EGF domains	349.215	0	0.000286275	-11.7703	3.48323e-16	2.36377e-14
ENSG00000111077	TNS2	tensin 2	70.7188	2047.94	28.9194	4.85397	3.51291e-16	2.37968e-14
ENSG00000240652			69.2479	7811.09	112.638	6.81555	3.62942e-16	2.45426e-14
ENSG00000254703	SENCR	smooth muscle and endothelial cell enriched migration/differentiation-associated long non-coding RNA	1.54675	110.72	67.2962	6.07245	3.67946e-16	2.4837e-14
ENSG00000271370			0.784551	89.8182	101.654	6.66753	3.69398e-16	2.4891e-14
ENSG00000155974	GRIP1	glutamate receptor interacting protein 1	193.068	0	0.000517683	-10.9156	3.7247e-16	2.50539e-14
ENSG00000123342	MMP19	matrix metallopeptidase 19	51.2401	1526.62	29.7375	4.89421	3.73843e-16	2.5102e-14
ENSG00000134202	GSTM3	glutathione S-transferase mu 3 (brain)	39.4527	1179.04	29.8118	4.89781	3.83187e-16	2.56843e-14
ENSG00000213540			6.39825	182.981	28.1738	4.81628	4.36676e-16	2.92183e-14
ENSG00000168280	KIF5C	kinesin family member 5C	1953.44	1.33671	0.000735437	-10.4091	4.39675e-16	2.93675e-14
ENSG00000271180			1.43878	88.5678	57.6221	5.84855	4.40792e-16	2.93908e-14
ENSG00000086300	SNX10	sorting nexin 10	172.872	0	0.000578127	-10.7563	4.46272e-16	2.97043e-14
ENSG00000013364	MVP	major vault protein	386.203	13515.9	34.988	5.12879	4.67872e-16	3.10878e-14
ENSG00000148204	CRB2	crumbs 2, cell polarity complex component	229.583	0	0.000435382	-11.1654	4.705e-16	3.12082e-14
ENSG00000119632	IFI27L2	interferon alpha inducible protein 27 like 2	62.3665	4927.55	78.8846	6.30167	4.735e-16	3.13527e-14
ENSG00000084453	SLCO1A2	solute carrier organic anion transporter family member 1A2	181.265	0	0.000551374	-10.8247	4.7798e-16	3.15947e-14
ENSG00000253468			0.245324	12.8881	37.6113	5.23309	4.85961e-16	3.20667e-14
ENSG00000270553			3.35852	92.3072	26.7187	4.73978	4.94706e-16	3.25875e-14
ENSG00000106366	SERPINE1	serpin family E member 1	2232.07	56735	25.417	4.66772	5.04475e-16	3.31738e-14
ENSG00000126458	RRAS	related RAS viral (r-ras) oncogene homolog	171.333	13370.9	77.9958	6.28532	5.19192e-16	3.40829e-14
ENSG00000069482	GAL	galanin and GMAP prepropeptide	3705.05	0.590802	0.000186444	-12.389	5.29315e-16	3.46436e-14
ENSG00000230903	NA	NA	1838.9	0	5.43775e-05	-14.1666	5.29547e-16	3.46436e-14
ENSG00000062038	CDH3	cadherin 3	2921.53	3.81022	0.00133837	-9.54531	5.41541e-16	3.53677e-14
ENSG00000258244	OSTF1P1		1.18866	47.2609	36.7521	5.19975	5.56766e-16	3.63e-14
ENSG00000084636	COL16A1	collagen type XVI alpha 1 chain	160.662	13007.1	80.9093	6.33823	5.58436e-16	3.63469e-14
ENSG00000184838	PRR16	proline rich 16	16.5227	501.394	30.1692	4.915	5.59697e-16	3.6367e-14
ENSG00000150893	FREM2	FRAS1 related extracellular matrix protein 2	769.949	0	0.000129862	-12.9107	5.63171e-16	3.65306e-14
ENSG00000184809	B3GALT5-AS1	B3GALT5 antisense RNA 1	166.748	0	0.000599349	-10.7043	5.79609e-16	3.75331e-14
ENSG00000185847	LINC01405	long intergenic non-protein coding RNA 1405	176.72	0	0.000565547	-10.7881	5.81527e-16	3.75936e-14
ENSG00000167157	PRRX2	paired related homeobox 2	149.629	6340.32	42.3459	5.40415	5.88675e-16	3.79914e-14
ENSG00000006047	YBX2	Y-box binding protein 2	385.408	0.380705	0.00124694	-9.64739	6.34697e-16	4.08925e-14
ENSG00000175497	DPP10	dipeptidyl peptidase like 10	149.658	0	0.000667746	-10.5484	7.4651e-16	4.80154e-14
ENSG00000242960	FTH1P23		30.342	935.003	30.7176	4.94099	7.66344e-16	4.92083e-14
ENSG00000019505	SYT13	synaptotagmin 13	147.637	0	0.00067688	-10.5288	8.18203e-16	5.24501e-14
ENSG00000166265	CYYR1	cysteine and tyrosine rich 1	366.54	0.423223	0.00142708	-9.45272	8.31418e-16	5.3208e-14
ENSG00000143674		mixed lineage kinase 4	557.649	0.719093	0.00146857	-9.41137	8.59216e-16	5.4895e-14
ENSG00000177469	PTRF	polymerase I and transcript release factor	2770.35	77731	28.0572	4.8103	8.76401e-16	5.58063e-14
ENSG00000106483	SFRP4	secreted frizzled related protein 4	3.23472	354.547	106.35	6.73267	8.76054e-16	5.58063e-14
ENSG00000143375	CGN	cingulin	1376.65	4.24622	0.00315688	-8.30729	8.80868e-16	5.59974e-14
ENSG00000166736	HTR3A	5-hydroxytryptamine receptor 3A	140.621	0	0.000710625	-10.4586	9.68914e-16	6.14922e-14
ENSG00000233287			16.074	766.441	47.3933	5.56661	9.76677e-16	6.18821e-14
ENSG00000223828	BANF1P4		0.758049	45.7884	53.48	5.74093	1.02579e-15	6.48864e-14
ENSG00000197565	COL4A6	collagen type IV alpha 6 chain	889.307	1.82597	0.00216545	-8.85112	1.03574e-15	6.54072e-14
ENSG00000124440	HIF3A	hypoxia inducible factor 3 alpha subunit	236.148	0.231256	0.00140215	-9.47814	1.03921e-15	6.55182e-14
ENSG00000007314	SCN4A	sodium voltage-gated channel alpha subunit 4	140.482	0	0.000711327	-10.4572	1.04105e-15	6.55264e-14
ENSG00000103528	SYT17	synaptotagmin 17	143.744	0	0.000695199	-10.4903	1.07169e-15	6.73439e-14
ENSG00000210140	MT-TC		40.9196	2875.4	70.1006	6.13135	1.09476e-15	6.86802e-14
ENSG00000227505			0	12.966	130.66	7.02968	1.11494e-15	6.98317e-14
ENSG00000148200	NR6A1	nuclear receptor subfamily 6 group A member 1	4213.4	5.15476	0.00124713	-9.64718	1.16421e-15	7.27984e-14
ENSG00000126259	KIRREL2	kin of IRRE like 2 (Drosophila)	138.592	0	0.000721021	-10.4377	1.18276e-15	7.38375e-14
ENSG00000122574	WIPF3	WAS/WASL interacting protein family member 3	463.892	1.1363	0.00266449	-8.55192	1.22021e-15	7.60512e-14
ENSG00000269416	LINC01224	long intergenic non-protein coding RNA 1224	728.352	1.41831	0.00208429	-8.90623	1.23366e-15	7.67639e-14
ENSG00000178150	ZNF114	zinc finger protein 114	311.058	0.0344702	0.00043216	-11.1761	1.24506e-15	7.73478e-14
ENSG00000268658	LINC00664	long intergenic non-protein coding RNA 664	150.07	0	0.000665911	-10.5524	1.26343e-15	7.83611e-14
ENSG00000225889			151.587	0	0.000659251	-10.5669	1.31574e-15	8.14732e-14
ENSG00000253313	C1orf210	chromosome 1 open reading frame 210	128.506	0	0.000777569	-10.3287	1.33118e-15	8.22961e-14
ENSG00000213365			0.328742	23.5035	55.0529	5.78275	1.33981e-15	8.2696e-14
ENSG00000106714	CNTNAP3	contactin associated protein-like 3	178.963	0	0.000558462	-10.8063	1.34998e-15	8.31891e-14
ENSG00000242814			98.3877	5107.26	51.8579	5.69649	1.38981e-15	8.53685e-14
ENSG00000127831	VIL1	villin 1	143.444	0	0.000696652	-10.4873	1.38803e-15	8.53685e-14
ENSG00000250347			0.0529486	13.1188	86.4267	6.43341	1.39771e-15	8.57156e-14
ENSG00000115290	GRB14	growth factor receptor bound protein 14	145.843	0	0.000685197	-10.5112	1.40077e-15	8.57656e-14
ENSG00000258649			160.644	0	0.000622109	-10.6505	1.40641e-15	8.59733e-14
ENSG00000126005	MMP24-AS1		267.31	8841.63	33.0643	5.0472	1.47191e-15	8.98333e-14
ENSG00000109832	DDX25	DEAD-box helicase 25	128.918	0	0.000775086	-10.3334	1.49993e-15	9.13977e-14
ENSG00000196460	RFX8	RFX family member 8, lacking RFX DNA binding domain	4.80722	104.156	21.2454	4.40908	1.51788e-15	9.23441e-14
ENSG00000196611	MMP1	matrix metallopeptidase 1	3.85853	321.891	81.3412	6.34591	1.53047e-15	9.29622e-14
ENSG00000046889	PREX2	phosphatidylinositol-3,4,5-trisphosphate dependent Rac exchange factor 2	794.387	0	0.000125867	-12.9558	1.53338e-15	9.29908e-14
ENSG00000007264	MATK	megakaryocyte-associated tyrosine kinase	242.715	0.179773	0.00115221	-9.76138	1.58623e-15	9.60434e-14
ENSG00000138759	FRAS1	Fraser extracellular matrix complex subunit 1	3942.56	5.40424	0.00139607	-9.48441	1.60994e-15	9.73248e-14
ENSG00000256464	YWHABP2		9.52099	351.68	36.5638	5.19234	1.61924e-15	9.77325e-14
ENSG00000167601	AXL	AXL receptor tyrosine kinase	1177.62	26794.1	22.7509	4.50785	1.64276e-15	9.89956e-14
ENSG00000269099	LSP1P1		0.233414	21.4168	64.5348	6.012	1.70626e-15	1.02523e-13
ENSG00000078114	NEBL	nebulette	553.245	0	0.000180719	-12.434	1.70665e-15	1.02523e-13
ENSG00000165025	SYK	spleen tyrosine kinase	338.461	0	0.000295368	-11.7252	1.71383e-15	1.02792e-13
ENSG00000170801	HTRA3	HtrA serine peptidase 3	72.907	1930.34	26.4419	4.72475	1.72373e-15	1.03224e-13
ENSG00000259612	EEF1A1P22		5.20126	245.099	46.2529	5.53147	1.72859e-15	1.03353e-13
ENSG00000229184	ATP5HP2		1.67257	82.6886	46.7053	5.54551	1.87637e-15	1.12013e-13
ENSG00000026025	VIM	vimentin	5891.86	113565	19.2745	4.26862	1.88528e-15	1.12195e-13
ENSG00000103184	SEC14L5	SEC14 like lipid binding 5	199.259	0	0.000501608	-10.9612	1.88347e-15	1.12195e-13
ENSG00000129682	FGF13	fibroblast growth factor 13	915.421	0.776979	0.000957902	-10.0278	1.91882e-15	1.14013e-13
ENSG00000154783	FGD5	FYVE, RhoGEF and PH domain containing 5	219.534	0.224443	0.0014772	-9.40292	1.99645e-15	1.18441e-13
ENSG00000157765	SLC34A2	solute carrier family 34 member 2	127.251	0	0.000785228	-10.3146	2.00892e-15	1.18997e-13
ENSG00000216439	DUTP5		0.617044	32.0443	44.8289	5.48636	2.0436e-15	1.20863e-13
ENSG00000271811			0.463013	121.83	216.566	7.75866	2.0573e-15	1.21486e-13
ENSG00000172716	SLFN11	schlafen family member 11	6.46885	126.852	19.3264	4.2725	2.0825e-15	1.22784e-13
ENSG00000230623			134.905	0	0.000740711	-10.3988	2.12135e-15	1.24882e-13
ENSG00000123560	PLP1	proteolipid protein 1	847.36	0.66715	0.000905235	-10.1094	2.14408e-15	1.26026e-13
ENSG00000161677	JOSD2	Josephin domain containing 2	52.5222	3440.55	65.3839	6.03086	2.26147e-15	1.32603e-13
ENSG00000111432	FZD10	frizzled class receptor 10	131.818	0	0.000758048	-10.3654	2.26292e-15	1.32603e-13
ENSG00000215199	YWHAZP6		2.27328	68.8818	29.066	4.86126	2.30116e-15	1.34637e-13
ENSG00000228360			3.58139	159.046	43.2298	5.43395	2.3103e-15	1.34965e-13
ENSG00000000971	CFH	complement factor H	0.467367	224.474	395.817	8.62869	2.37185e-15	1.38349e-13
ENSG00000196081	ZNF724P		607.753	0	0.000164514	-12.5695	2.4409e-15	1.4216e-13
ENSG00000050555	LAMC3	laminin subunit gamma 3	1106.89	2.9123	0.00272115	-8.52157	2.46782e-15	1.43509e-13
ENSG00000111249	CUX2	cut like homeobox 2	138.975	0	0.000719036	-10.4416	2.51931e-15	1.46281e-13
ENSG00000164626	KCNK5	potassium two pore domain channel subfamily K member 5	758.623	0.760211	0.00113376	-9.78467	2.59037e-15	1.50178e-13
ENSG00000166145	SPINT1	serine peptidase inhibitor, Kunitz type 1	3923.77	9.10278	0.00234533	-8.73599	2.60825e-15	1.50986e-13
ENSG00000219863	RPL31P28		0.185299	10.8075	38.2318	5.2567	2.65343e-15	1.53369e-13
ENSG00000237289	CKMT1B	creatine kinase, mitochondrial 1B	223.427	0	0.000447373	-11.1262	2.6816e-15	1.54763e-13
ENSG00000165633	VSTM4	V-set and transmembrane domain containing 4	16.2008	501.332	30.7612	4.94304	2.77782e-15	1.60074e-13
ENSG00000158769	F11R	F11 receptor	7901.13	10.8171	0.0013817	-9.49934	2.92591e-15	1.68354e-13
ENSG00000183850	ZNF730	zinc finger protein 730	243.578	0	0.000410377	-11.2508	2.9788e-15	1.7114e-13
ENSG00000171551	ECEL1	endothelin converting enzyme like 1	124.111	0	0.000805083	-10.2786	3.02426e-15	1.73491e-13
ENSG00000144152	FBLN7	fibulin 7	4.45787	290.249	63.7028	5.99329	3.06028e-15	1.75294e-13
ENSG00000170837	GPR27	G protein-coupled receptor 27	435.749	1.1363	0.00283654	-8.46165	3.2355e-15	1.85053e-13
ENSG00000249986	YWHAQP6		1.14683	64.9588	52.1793	5.7054	3.34454e-15	1.91004e-13
ENSG00000106034	CPED1	cadherin like and PC-esterase domain containing 1	12.5917	242.99	19.1534	4.25953	3.41419e-15	1.94691e-13
ENSG00000259711			0.0905916	14.7973	78.1635	6.28842	3.47111e-15	1.97641e-13
ENSG00000100300	TSPO	translocator protein	161.064	18303	113.568	6.82741	3.52565e-15	2.00448e-13
ENSG00000064655	EYA2	EYA transcriptional coactivator and phosphatase 2	25.4057	806.564	31.6268	4.98308	3.56332e-15	2.02288e-13
ENSG00000184005	ST6GALNAC3	ST6 N-acetylgalactosaminide alpha-2,6-sialyltransferase 3	352.563	0.137881	0.000674528	-10.5338	3.67787e-15	2.08482e-13
ENSG00000233955	AHCYP3		0.154167	12.0196	47.6836	5.57542	3.81461e-15	2.15912e-13
ENSG00000242692	RPS27AP1		1.46381	76.5232	48.9978	5.61465	3.83993e-15	2.17024e-13
ENSG00000255318			124.571	0	0.000802113	-10.2839	3.85672e-15	2.17651e-13
ENSG00000108846	ABCC3	ATP binding cassette subfamily C member 3	10.2907	456.598	43.9526	5.45788	3.88463e-15	2.18903e-13
ENSG00000225976			163.774	0	0.000610225	-10.6784	3.94983e-15	2.22249e-13
ENSG00000128805	ARHGAP22	Rho GTPase activating protein 22	159.124	4003.67	25.1455	4.65223	3.97226e-15	2.23182e-13
ENSG00000167723	TRPV3	transient receptor potential cation channel subfamily V member 3	109.579	0	0.000911753	-10.0991	4.11914e-15	2.30757e-13
ENSG00000167634	NLRP7	NLR family pyrin domain containing 7	31426.4	0	3.18203e-06	-18.2616	4.11405e-15	2.30757e-13
ENSG00000166741	NNMT	nicotinamide N-methyltransferase	119.042	28922.1	242.754	7.92335	4.15651e-15	2.32509e-13
ENSG00000156959	LHFPL4	lipoma HMGIC fusion partner-like 4	119.634	0	0.000835182	-10.2256	4.18117e-15	2.33546e-13
ENSG00000248590	GLDCP1		1173.2	2.11829	0.00189064	-9.04691	4.33036e-15	2.41527e-13
ENSG00000232040	ZBED9	zinc finger BED-type containing 9	118.851	0	0.000840685	-10.2161	4.52444e-15	2.51984e-13
ENSG00000170561	IRX2	iroquois homeobox 2	1541.04	4.74362	0.00314289	-8.31369	4.61168e-15	2.56469e-13
ENSG00000166492	FAM86GP		119.822	0	0.000833877	-10.2279	4.62544e-15	2.5686e-13
ENSG00000261105	LMO7-AS1	LMO7 antisense RNA 1	1.44529	176.848	114.508	6.83931	4.68263e-15	2.59658e-13
ENSG00000113083	LOX	lysyl oxidase	194.666	3166.32	16.2576	4.02304	4.69837e-15	2.60154e-13
ENSG00000263146			111.444	0	0.00089651	-10.1234	4.97234e-15	2.74925e-13
ENSG00000269975	NA	NA	113.564	0	0.000879786	-10.1506	4.98317e-15	2.75126e-13
ENSG00000163362	C1orf106	chromosome 1 open reading frame 106	1258.87	2.84242	0.00233717	-8.74102	4.99393e-15	2.75313e-13
ENSG00000169627	BOLA2B	bolA family member 2	409.424	0	0.000244186	-11.9997	5.00098e-15	2.75313e-13
ENSG00000229324	NUTF2P7		0.326142	17.8017	42.0088	5.39262	5.04541e-15	2.7736e-13
ENSG00000101276	SLC52A3	solute carrier family 52 member 3	347.598	0	0.000287606	-11.7636	5.07128e-15	2.78381e-13
ENSG00000179841	AKAP5	A-kinase anchoring protein 5	137.701	0	0.000725686	-10.4284	5.4027e-15	2.96149e-13
ENSG00000148408	CACNA1B	calcium voltage-gated channel subunit alpha1 B	471.375	0.393251	0.00104619	-9.90064	5.55504e-15	3.04063e-13
ENSG00000233440	HMGA1P6		0.0541517	10.16	66.558	6.05654	5.64719e-15	3.08665e-13
ENSG00000111801	BTN3A3	butyrophilin subfamily 3 member A3	14.4886	382.674	26.2379	4.71358	5.90813e-15	3.22466e-13
ENSG00000153093	ACOXL	acyl-CoA oxidase-like	401.387	0.925022	0.00255307	-8.61355	6.19833e-15	3.37822e-13
ENSG00000267691	SHC1P2		1.66347	65.4722	37.1836	5.2166	6.3154e-15	3.43712e-13
ENSG00000179331	RAB39A	RAB39A, member RAS oncogene family	126.141	0	0.000792136	-10.302	6.35121e-15	3.4517e-13
ENSG00000236420	CHCHD3P1		0.112061	12.8796	61.2069	5.93562	6.43507e-15	3.49231e-13
ENSG00000125384	PTGER2	prostaglandin E receptor 2	9.59394	250.206	25.8208	4.69046	6.98188e-15	3.78368e-13
ENSG00000154118	JPH3	junctophilin 3	574.435	1.61879	0.00299162	-8.38486	7.06995e-15	3.82599e-13
ENSG00000189430	NCR1	natural cytotoxicity triggering receptor 1	111.555	0	0.00089562	-10.1248	7.09571e-15	3.83449e-13
ENSG00000176204	LRRTM4	leucine rich repeat transmembrane neuronal 4	128.349	0	0.000778518	-10.327	7.19402e-15	3.88213e-13
ENSG00000105289	TJP3	tight junction protein 3	929.307	0.68238	0.000841806	-10.2142	7.38211e-15	3.97801e-13
ENSG00000255734	HNRNPABP1		3.79078	140.43	36.1188	5.17468	7.55915e-15	4.06767e-13
ENSG00000046653	GPM6B	glycoprotein M6B	2227.59	2.16414	0.00101636	-9.94237	7.77482e-15	4.17784e-13
ENSG00000254183			0.115818	10.7821	50.4224	5.65599	7.85431e-15	4.21463e-13
ENSG00000224127			0.735842	101.928	122.067	6.93153	7.95635e-15	4.2634e-13
ENSG00000124493	GRM4	glutamate metabotropic receptor 4	762.436	1.31557	0.0018564	-9.07328	8.16078e-15	4.36682e-13
ENSG00000273274	ZBTB8B	zinc finger and BTB domain containing 8B	110.866	0	0.000901179	-10.1159	8.20268e-15	4.3831e-13
ENSG00000104369	JPH1	junctophilin 1	345.387	0.673329	0.00223838	-8.80333	8.22454e-15	4.38864e-13
ENSG00000151067	CACNA1C	calcium voltage-gated channel subunit alpha1 C	38.872	680.352	17.46	4.12598	8.25768e-15	4.40018e-13
ENSG00000214944	ARHGEF28	Rho guanine nucleotide exchange factor 28	14.6518	336.71	22.8318	4.51297	8.3671e-15	4.45228e-13
ENSG00000241484	ARHGAP8	Rho GTPase activating protein 8	103.156	0	0.00096847	-10.012	8.58943e-15	4.56422e-13
ENSG00000164694	FNDC1	fibronectin type III domain containing 1	19.8114	613.283	30.8057	4.94512	8.61557e-15	4.57176e-13
ENSG00000171873	ADRA1D	adrenoceptor alpha 1D	2.85084	95.2977	32.329	5.01476	8.99831e-15	4.76823e-13
ENSG00000229237	HMGN1P37		2.28374	68.9388	28.9624	4.85611	9.22016e-15	4.87902e-13
ENSG00000115414	FN1	fibronectin 1	17109	413300	24.1568	4.59435	9.3311e-15	4.92409e-13
ENSG00000075043	KCNQ2	potassium voltage-gated channel subfamily Q member 2	593.711	0.506826	0.00102192	-9.9345	9.32577e-15	4.92409e-13
ENSG00000213612	FAM220CP		128.914	0	0.000775109	-10.3333	9.56131e-15	5.03861e-13
ENSG00000005884	ITGA3	integrin subunit alpha 3	683.598	14687.1	21.482	4.42505	9.62785e-15	5.06424e-13
ENSG00000147402	NA	NA	474.888	0.889042	0.00208225	-8.90764	9.63645e-15	5.06424e-13
ENSG00000137142	IGFBPL1	insulin like growth factor binding protein-like 1	342.53	0.616543	0.0020913	-8.90138	9.92244e-15	5.20737e-13
ENSG00000148180	GSN	gelsolin	727.733	21012.4	28.87	4.8515	9.98322e-15	5.23208e-13
ENSG00000166415	WDR72	WD repeat domain 72	415.743	0	0.000240475	-12.0218	1.03903e-14	5.43797e-13
ENSG00000114279	FGF12	fibroblast growth factor 12	104.956	0	0.000951871	-10.0369	1.07027e-14	5.5938e-13
ENSG00000237923		uncharacterized LOC105375014	112.291	0	0.000889751	-10.1343	1.15645e-14	6.03595e-13
ENSG00000143127	ITGA10	integrin subunit alpha 10	13.8755	411.887	29.4792	4.88163	1.1971e-14	6.23959e-13
ENSG00000230724	LINC01001		179.354	0.0950264	0.00108678	-9.84573	1.21475e-14	6.32296e-13
ENSG00000131435	PDLIM4	PDZ and LIM domain 4	116.668	8062.05	69.0444	6.10945	1.22039e-14	6.34371e-13
ENSG00000169271	HSPB3	heat shock protein family B (small) member 3	0.490704	22.8983	38.9337	5.28295	1.26637e-14	6.57374e-13
ENSG00000092758	COL9A3	collagen type IX alpha 3	2833.29	12.3539	0.00439541	-7.82979	1.30828e-14	6.78212e-13
ENSG00000131634	TMEM204	transmembrane protein 204	29.145	645.458	22.0741	4.46428	1.3148e-14	6.80667e-13
ENSG00000177181	RIMKLA	ribosomal modification protein rimK-like family member A	335.767	0.206821	0.000913518	-10.0963	1.33626e-14	6.90839e-13
ENSG00000162344	FGF19	fibroblast growth factor 19	218.935	0	0.000456547	-11.0969	1.35771e-14	7.0098e-13
ENSG00000183150	GPR19	G protein-coupled receptor 19	281.961	0.58399	0.00242497	-8.68782	1.37699e-14	7.09975e-13
ENSG00000144893	MED12L	mediator complex subunit 12 like	353.792	0	0.000282572	-11.7891	1.37921e-14	7.10163e-13
ENSG00000144583	42433	membrane associated ring-CH-type finger 4	48.1864	1148.44	23.786	4.57204	1.39325e-14	7.16428e-13
ENSG00000229814	RPL35AP21		19.8426	801.548	40.1978	5.32905	1.3963e-14	7.17031e-13
ENSG00000165929	TC2N	tandem C2 domains, nuclear	376.709	1.45603	0.0041295	-7.91982	1.43908e-14	7.38005e-13
ENSG00000124302	CHST8	carbohydrate sulfotransferase 8	376.533	1.56382	0.00441762	-7.82251	1.457e-14	7.46195e-13
ENSG00000135333	EPHA7	EPH receptor A7	347.787	0	0.000287449	-11.7644	1.47195e-14	7.52841e-13
ENSG00000168918	INPP5D	inositol polyphosphate-5-phosphatase D	1171.66	2.07299	0.00185446	-9.07478	1.51514e-14	7.73897e-13
ENSG00000231698			104.921	0	0.000952192	-10.0365	1.56284e-14	7.97197e-13
ENSG00000183186	C2CD4C	C2 calcium-dependent domain containing 4C	744.84	0.69247	0.0010638	-9.87655	1.58853e-14	8.09218e-13
ENSG00000258417			104.022	0	0.000960416	-10.0241	1.59448e-14	8.10974e-13
ENSG00000151650	VENTX	VENT homeobox	1173.9	0	8.51791e-05	-13.5191	1.59622e-14	8.10974e-13
ENSG00000139192	TAPBPL	TAP binding protein like	32.0734	792.692	24.6412	4.623	1.61025e-14	8.17016e-13
ENSG00000237087			87.8867	0	0.00113654	-9.78114	1.63375e-14	8.27838e-13
ENSG00000263017			4.89222	318.116	63.7424	5.99418	1.6477e-14	8.338e-13
ENSG00000216740	ANXA2P3		69.9518	1916.36	27.3577	4.77388	1.65754e-14	8.37671e-13
ENSG00000204745			102.427	0	0.000975354	-10.0018	1.72815e-14	8.722e-13
ENSG00000157851	DPYSL5	dihydropyrimidinase like 5	268.992	0	0.00037162	-11.3939	1.75238e-14	8.83263e-13
ENSG00000167123	CERCAM	cerebral endothelial cell adhesion molecule	342.736	28306.5	82.566	6.36748	1.78417e-14	8.98104e-13
ENSG00000134709	HOOK1	hook microtubule-tethering protein 1	511.269	0	0.000195553	-12.3201	1.85296e-14	9.31502e-13
ENSG00000133321	RARRES3	retinoic acid receptor responder 3	12.3382	411.547	33.0955	5.04856	1.93144e-14	9.69678e-13
ENSG00000243388	RPL3P3		1.65887	63.1638	35.9685	5.16866	1.95519e-14	9.80316e-13
ENSG00000213958	KRT18P29		100.803	0	0.000991048	-9.97876	1.97869e-14	9.90799e-13
ENSG00000198959	TGM2	transglutaminase 2	340.501	7766.82	22.8036	4.51119	2.00023e-14	1.00027e-12
ENSG00000198929	NOS1AP	nitric oxide synthase 1 adaptor protein	104.732	0	0.000953905	-10.0339	2.02791e-14	1.01279e-12
ENSG00000234981			1.53108	69.9761	42.9629	5.42502	2.05646e-14	1.02571e-12
ENSG00000166311	SMPD1	sphingomyelin phosphodiesterase 1	283.066	7714.77	27.245	4.76792	2.08066e-14	1.03557e-12
ENSG00000101115	SALL4	spalt like transcription factor 4	3913.17	6.25176	0.00162313	-9.267	2.08165e-14	1.03557e-12
ENSG00000210112	MT-TM		0	15.507	156.07	7.28605	2.13088e-14	1.05868e-12
ENSG00000105143	SLC1A6	solute carrier family 1 member 6	100.289	0	0.00099613	-9.97138	2.16261e-14	1.07305e-12
ENSG00000125148	MT2A	metallothionein 2A	836.009	23670.9	28.3109	4.82329	2.24259e-14	1.11129e-12
ENSG00000254780			7.77736	348.527	44.2568	5.46783	2.3401e-14	1.15811e-12
ENSG00000087116	ADAMTS2	ADAM metallopeptidase with thrombospondin type 1 motif 2	155.475	4626.07	29.736	4.89414	2.47097e-14	1.21971e-12
ENSG00000132698	RAB25	RAB25, member RAS oncogene family	380.991	1.03871	0.00298802	-8.3866	2.46919e-14	1.21971e-12
ENSG00000067066	SP100	SP100 nuclear antigen	9.06472	164.842	17.9975	4.16973	2.48284e-14	1.22399e-12
ENSG00000213015	ZNF580	zinc finger protein 580	150.715	4222.27	27.9969	4.8072	2.53303e-14	1.24552e-12
ENSG00000159176	CSRP1	cysteine and glycine rich protein 1	1804.17	57707.3	31.9839	4.99927	2.53043e-14	1.24552e-12
ENSG00000170390	DCLK2	doublecortin like kinase 2	15.4479	399.844	25.7234	4.68501	2.53796e-14	1.24634e-12
ENSG00000176399	DMRTA1	DMRT like family A1	111.146	0	0.000898911	-10.1195	2.63447e-14	1.29207e-12
ENSG00000166963	MAP1A	microtubule associated protein 1A	493.544	11545.6	23.3888	4.54775	2.67235e-14	1.30897e-12
ENSG00000234534	CSNK1G2P1		0.7303	23.6419	28.5943	4.83766	2.73058e-14	1.33578e-12
ENSG00000197149			5.29079	177.696	32.9815	5.04359	2.82502e-14	1.38021e-12
ENSG00000177706	FAM20C	family with sequence similarity 20 member C	544.992	8549.63	15.6849	3.97131	2.981e-14	1.45456e-12
ENSG00000259153			84.8485	0	0.00117718	-9.73044	3.03324e-14	1.47817e-12
ENSG00000235993			0.141363	16.0335	66.8431	6.06271	3.15107e-14	1.53363e-12
ENSG00000071073	MGAT4A	mannosyl (alpha-1,3-)-glycoprotein beta-1,4-N-acetylglucosaminyltransferase, isozyme A	85.21	0	0.0011722	-9.73657	3.1823e-14	1.54686e-12
ENSG00000249669	CARMN	microRNA 143	4.89626	107.939	21.624	4.43456	3.20975e-14	1.5577e-12
ENSG00000158764	ITLN2	intelectin 2	82.6682	0	0.00120819	-9.69293	3.21276e-14	1.5577e-12
ENSG00000088305	DNMT3B	DNA (cytosine-5-)-methyltransferase 3 beta	23057.4	51.3581	0.00223173	-8.80762	3.22088e-14	1.55966e-12
ENSG00000254297			118.497	0	0.00084319	-10.2119	3.35043e-14	1.62034e-12
ENSG00000101160	CTSZ	cathepsin Z	687.74	19549	28.421	4.82889	3.3892e-14	1.63701e-12
ENSG00000248988			11.4605	417.536	36.1263	5.17498	3.41533e-14	1.64755e-12
ENSG00000218582	GAPDHP63		95.7881	2268.52	23.659	4.56432	3.42869e-14	1.65117e-12
ENSG00000183287	CCBE1	collagen and calcium binding EGF domains 1	66.8894	3658	54.6071	5.77102	3.43147e-14	1.65117e-12
ENSG00000168685	IL7R	interleukin 7 receptor	2.70598	136.804	48.7899	5.60851	3.55079e-14	1.70643e-12
ENSG00000267506			79.7668	0	0.00125208	-9.64145	3.56644e-14	1.7118e-12
ENSG00000249774			12.3228	597.766	48.1267	5.58876	3.58671e-14	1.71937e-12
ENSG00000136574	GATA4	GATA binding protein 4	390.076	0	0.000256295	-11.9299	3.59918e-14	1.72319e-12
ENSG00000261647	IMPDH1P11		0.704811	82.1497	102.198	6.67522	3.67014e-14	1.75496e-12
ENSG00000160867	FGFR4	fibroblast growth factor receptor 4	2304.09	6.6152	0.00291434	-8.42262	3.73684e-14	1.78462e-12
ENSG00000127152	BCL11B	B-cell CLL/lymphoma 11B	164.987	0.0689403	0.00102334	-9.9325	3.76031e-14	1.79359e-12
ENSG00000189001	SBSN	suprabasin	2.166	59.9189	26.4868	4.7272	3.8159e-14	1.81784e-12
ENSG00000198121	LPAR1	lysophosphatidic acid receptor 1	71.9761	2716.07	37.6848	5.23591	3.88073e-14	1.84617e-12
ENSG00000145911	N4BP3	NEDD4 binding protein 3	2051.06	6.10317	0.00302422	-8.36922	3.88505e-14	1.84617e-12
ENSG00000170382	LRRN2	leucine rich repeat neuronal 2	338.682	0.224443	0.000957674	-10.0282	4.01008e-14	1.90322e-12
ENSG00000130768	SMPDL3B	sphingomyelin phosphodiesterase acid like 3B	368.648	1.40004	0.00406792	-7.94149	4.04951e-14	1.91955e-12
ENSG00000213867			97.8566	3727.12	38.0497	5.24981	4.08644e-14	1.93465e-12
ENSG00000157613	CREB3L1	cAMP responsive element binding protein 3 like 1	388.345	10224.3	26.3213	4.71816	4.18649e-14	1.97957e-12
ENSG00000213730	POLD2P1		12.446	399.061	31.8157	4.99166	4.19786e-14	1.98249e-12
ENSG00000229163	NAP1L1P2		0.309862	15.8329	38.8737	5.28072	4.28094e-14	2.01923e-12
ENSG00000136883	KIF12	kinesin family member 12	79.8476	0	0.00125082	-9.64291	4.36843e-14	2.05795e-12
ENSG00000232445		uncharacterized LOC101927746	953.578	2.70311	0.00293927	-8.41033	4.37458e-14	2.05832e-12
ENSG00000173673	HES3	hes family bHLH transcription factor 3	80.4529	0	0.00124142	-9.65379	4.39085e-14	2.06343e-12
ENSG00000129991	TNNI3	troponin I3, cardiac type	79.2729	0	0.00125988	-9.6325	4.41347e-14	2.07151e-12
ENSG00000221869	CEBPD	CCAAT/enhancer binding protein delta	123.232	2374.62	19.2547	4.26714	4.63638e-14	2.17347e-12
ENSG00000210156	MT-TK		0	13.3254	134.254	7.06882	4.72228e-14	2.21102e-12
ENSG00000176208	ATAD5	ATPase family, AAA domain containing 5	655.895	1.627	0.00263264	-8.56928	4.73334e-14	2.21349e-12
ENSG00000111319	SCNN1A	sodium channel epithelial 1 alpha subunit	2071	7.45581	0.00364821	-8.09859	4.80369e-14	2.24364e-12
ENSG00000100985	MMP9	matrix metallopeptidase 9	317.225	0	0.000315134	-11.6317	4.82254e-14	2.24969e-12
ENSG00000174498	IGDCC3	immunoglobulin superfamily DCC subclass member 3	1355.38	3.34527	0.00254172	-8.61998	4.86322e-14	2.2659e-12
ENSG00000123572	NRK	Nik related kinase	406.999	1.48295	0.00388837	-8.00662	4.90983e-14	2.28484e-12
ENSG00000227640	SOX21-AS1	SOX21 antisense RNA 1 (head to head)	78.3877	0	0.00127409	-9.61632	4.96275e-14	2.30665e-12
ENSG00000238035			192.69	0.144807	0.00126981	-9.62117	5.2445e-14	2.43465e-12
ENSG00000270504			22.4632	576.743	25.5657	4.67614	5.48097e-14	2.53825e-12
ENSG00000131771	PPP1R1B	protein phosphatase 1 regulatory inhibitor subunit 1B	74.3986	0	0.00134231	-9.54107	5.48074e-14	2.53825e-12
ENSG00000162738	VANGL2	VANGL planar cell polarity protein 2	2260.76	6.89122	0.00309228	-8.33711	5.56311e-14	2.57006e-12
ENSG00000125285	SOX21	SRY-box 21	138.512	0	0.000721439	-10.4368	5.56046e-14	2.57006e-12
ENSG00000156687	UNC5D	unc-5 netrin receptor D	472.395	0	0.000211643	-12.2061	5.64859e-14	2.6064e-12
ENSG00000145506	NKD2	naked cuticle homolog 2	175.584	0.703977	0.00457627	-7.77161	5.7031e-14	2.62611e-12
ENSG00000115112	TFCP2L1	transcription factor CP2-like 1	2110.74	0	4.73745e-05	-14.3655	5.70506e-14	2.62611e-12
ENSG00000111186	WNT5B	Wnt family member 5B	464.975	9217.53	19.8197	4.30886	5.72162e-14	2.63057e-12
ENSG00000178458	H3F3AP6		352.824	0.362019	0.00130912	-9.57719	5.74124e-14	2.63642e-12
ENSG00000145794	MEGF10	multiple EGF like domains 10	362.407	0.96656	0.00294218	-8.4089	5.86738e-14	2.6911e-12
ENSG00000269097			1.34531	50.955	35.3246	5.1426	5.88635e-14	2.69657e-12
ENSG00000152270	PDE3B	phosphodiesterase 3B	369.54	0.779029	0.00237807	-8.71599	6.08561e-14	2.78451e-12
ENSG00000094755	GABRP	gamma-aminobutyric acid type A receptor pi subunit	77.9295	0	0.00128157	-9.60788	6.43198e-14	2.93948e-12
ENSG00000145642	FAM159B	family with sequence similarity 159 member B	77.7043	0	0.00128528	-9.60371	6.62623e-14	3.02448e-12
ENSG00000092051	JPH4	junctophilin 4	277.147	0	0.00036069	-11.437	6.63381e-14	3.02448e-12
ENSG00000138131	LOXL4	lysyl oxidase like 4	88.0108	1609.92	18.2727	4.19162	6.70004e-14	3.05103e-12
ENSG00000204967	PCDHA4	protocadherin alpha 4	91.3164	0	0.0010939	-9.83631	6.74302e-14	3.06695e-12
ENSG00000093010	COMT	catechol-O-methyltransferase	277.928	6211.9	22.3431	4.48176	6.77408e-14	3.07741e-12
ENSG00000155366	RHOC	ras homolog family member C	994.511	33294.3	33.4748	5.065	6.83925e-14	3.10333e-12
ENSG00000178445	GLDC	glycine decarboxylase	2613.95	11.1769	0.00431395	-7.85677	6.87143e-14	3.11423e-12
ENSG00000216721			0.0492892	25.6123	172.231	7.4282	6.91706e-14	3.1312e-12
ENSG00000166033	HTRA1	HtrA serine peptidase 1	181.668	13603.8	74.8422	6.22578	6.96514e-14	3.14923e-12
ENSG00000223572	CKMT1A	creatine kinase, mitochondrial 1A	213.908	0	0.000467272	-11.0634	7.03221e-14	3.1758e-12
ENSG00000231689	LINC01090		151.13	0.176235	0.00182659	-9.09663	7.27999e-14	3.28382e-12
ENSG00000235808	MYL6P2		2.99957	418.613	135.087	7.07775	7.31021e-14	3.29356e-12
ENSG00000236942			10.9041	260.532	23.6849	4.5659	7.40063e-14	3.33037e-12
ENSG00000256708			0	14.0991	141.991	7.14965	7.66946e-14	3.44729e-12
ENSG00000075388	FGF4	fibroblast growth factor 4	707.295	0	0.000141364	-12.7883	7.70089e-14	3.45735e-12
ENSG00000168060	NAALADL1	N-acetylated alpha-linked acidic dipeptidase-like 1	26.9988	707.716	26.1199	4.70708	7.93137e-14	3.55664e-12
ENSG00000147145	LPAR4	lysophosphatidic acid receptor 4	90.4644	0	0.00110419	-9.8228	7.99614e-14	3.58148e-12
ENSG00000213187	COPS5P1		0	10.7582	108.582	6.76265	8.08515e-14	3.61711e-12
ENSG00000128510	CPA4	carboxypeptidase A4	9.31997	683.355	72.5538	6.18098	8.40759e-14	3.75696e-12
ENSG00000254458			0.820214	30.5611	33.3195	5.0583	8.4378e-14	3.76606e-12
ENSG00000227376	FTH1P16		14.1489	365.054	25.6269	4.67959	8.48898e-14	3.78448e-12
ENSG00000125462	C1orf61	chromosome 1 open reading frame 61	156.186	0	0.000639851	-10.61	8.65392e-14	3.85352e-12
ENSG00000095777	MYO3A	myosin IIIA	87.2669	0	0.0011446	-9.77094	8.71282e-14	3.87187e-12
ENSG00000095596	CYP26A1	cytochrome P450 family 26 subfamily A member 1	1537.67	0	6.50292e-05	-13.9086	8.7154e-14	3.87187e-12
ENSG00000214342	ATP5F1P2		0.0887427	9.56222	51.1925	5.67786	8.72771e-14	3.87283e-12
ENSG00000142182	DNMT3L	DNA (cytosine-5-)-methyltransferase 3-like	11470.2	0	8.71816e-06	-16.8075	8.88194e-14	3.9367e-12
ENSG00000230567	NA	NA	170.535	0	0.000586046	-10.7367	8.96245e-14	3.96778e-12
ENSG00000078177	N4BP2	NEDD4 binding protein 2	1580.9	1.43387	0.000970191	-10.0094	9.03654e-14	3.99595e-12
ENSG00000130813	C19orf66	chromosome 19 open reading frame 66	59.2078	1431.11	24.1319	4.59287	9.32908e-14	4.12054e-12
ENSG00000176092	AIM1L	absent in melanoma 1-like	591.071	0	0.000169156	-12.5294	9.77574e-14	4.31284e-12
ENSG00000167037	SGSM1	small G protein signaling modulator 1	73.6041	0	0.00135678	-9.5256	9.89626e-14	4.36097e-12
ENSG00000227009	FUNDC2P4		0.266117	12.2807	33.8163	5.07965	1.00789e-13	4.43633e-12
ENSG00000227838			77.2387	0	0.00129301	-9.59505	1.0191e-13	4.4805e-12
ENSG00000175749	EIF3KP1		1.58055	148.643	88.5087	6.46775	1.02829e-13	4.51574e-12
ENSG00000142698	C1orf94	chromosome 1 open reading frame 94	72.7812	0	0.0013721	-9.5094	1.05182e-13	4.61377e-12
ENSG00000078295	ADCY2	adenylate cyclase 2 (brain)	724.057	1.62393	0.0023806	-8.71446	1.06709e-13	4.67539e-12
ENSG00000128567	PODXL	podocalyxin like	29109.1	123.481	0.00424541	-7.87988	1.07792e-13	4.71741e-12
ENSG00000101076	HNF4A	hepatocyte nuclear factor 4 alpha	338.765	0	0.000295103	-11.7265	1.09286e-13	4.77732e-12
ENSG00000136383	ALPK3	alpha kinase 3	1002.07	4.17714	0.0042679	-7.87226	1.09708e-13	4.7903e-12
ENSG00000118508	RAB32	RAB32, member RAS oncogene family	100.402	2176.29	21.6552	4.43664	1.12165e-13	4.89196e-12
ENSG00000144550	CPNE9	copine family member 9	67.7524	0	0.00147379	-9.40626	1.14446e-13	4.98577e-12
ENSG00000236438	FAM157A		73.3202	0	0.00136202	-9.52003	1.14623e-13	4.98782e-12
ENSG00000188322	SBK1	SH3 domain binding kinase 1	1578.04	6.66735	0.00428817	-7.86542	1.18226e-13	5.13874e-12
ENSG00000133710	SPINK5	serine peptidase inhibitor, Kazal type 5	128.067	0	0.000780231	-10.3238	1.21637e-13	5.28097e-12
ENSG00000136099	PCDH8	protocadherin 8	74.5325	0	0.0013399	-9.54366	1.23423e-13	5.35245e-12
ENSG00000181234	TMEM132C	transmembrane protein 132C	66.0959	0	0.00151067	-9.3706	1.27199e-13	5.50994e-12
ENSG00000233158	RPS24P6		0.0234588	13.552	110.58	6.78894	1.2917e-13	5.58896e-12
ENSG00000164850	GPER1	G protein-coupled estrogen receptor 1	35.0152	544.797	15.5174	3.95582	1.30843e-13	5.65497e-12
ENSG00000138646	HERC5	HECT and RLD domain containing E3 ubiquitin protein ligase 5	513.943	1.30652	0.00273619	-8.51362	1.3111e-13	5.6601e-12
ENSG00000095321	CRAT	carnitine O-acetyltransferase	205.951	5530.7	26.8419	4.74642	1.31499e-13	5.67047e-12
ENSG00000160789	LMNA	lamin A/C	3518.58	71307.1	20.2653	4.34094	1.33346e-13	5.74366e-12
ENSG00000213075	RPL31P11	ribosomal protein L31 pseudogene 11	3.47442	99.5521	27.8792	4.80112	1.34792e-13	5.7994e-12
ENSG00000254365			89.0547	0	0.00112165	-9.80017	1.35713e-13	5.8309e-12
ENSG00000166501	PRKCB	protein kinase C beta	120.109	0	0.000831885	-10.2313	1.3583e-13	5.8309e-12
ENSG00000254531		uncharacterized LOC90024	18.9578	441.308	23.1615	4.53366	1.36312e-13	5.84504e-12
ENSG00000236238			0.261696	14.6456	40.7679	5.34936	1.38399e-13	5.92316e-12
ENSG00000258978	HIF1AP1		0.984375	74.3162	68.6259	6.10068	1.38599e-13	5.92316e-12
ENSG00000166535	A2ML1	alpha-2-macroglobulin like 1	168.612	0.448886	0.00325339	-8.26384	1.385e-13	5.92316e-12
ENSG00000253252			74.6421	0	0.00133793	-9.54578	1.40443e-13	5.99528e-12
ENSG00000104833	TUBB4A	tubulin beta 4A class IVa	6443.38	0	1.55196e-05	-15.9756	1.42189e-13	6.06301e-12
ENSG00000250337	LINC01021	long intergenic non-protein coding RNA 1021	321.044	1.15628	0.00391189	-7.99792	1.52482e-13	6.49468e-12
ENSG00000162490	DRAXIN	dorsal inhibitory axon guidance protein	1519.02	5.49072	0.00368024	-8.08598	1.54809e-13	6.58646e-12
ENSG00000231333	RPL34P6		5.79399	145.099	24.6351	4.62264	1.60732e-13	6.83085e-12
ENSG00000204352	C9orf129	chromosome 9 open reading frame 129	72.7576	0	0.00137254	-9.50894	1.61446e-13	6.85357e-12
ENSG00000210184	MT-TS2		0	9.43867	95.3867	6.57572	1.62957e-13	6.91001e-12
ENSG00000238076	MRPL48P1		0.405344	23.0781	45.866	5.51935	1.64496e-13	6.96755e-12
ENSG00000159166	LAD1	ladinin 1	541.114	2.95124	0.00563777	-7.47066	1.64893e-13	6.97663e-12
ENSG00000229359	PIN1P1	peptidylprolyl cis/trans isomerase, NIMA-interacting 1 pseudogene 1	3.83896	115.854	29.4377	4.87959	1.65534e-13	6.99603e-12
ENSG00000230480			0.128622	30.6756	134.613	7.07268	1.69151e-13	7.14098e-12
ENSG00000164929	BAALC	brain and acute leukemia, cytoplasmic	12.5756	311.499	24.5826	4.61957	1.69953e-13	7.16692e-12
ENSG00000223550	SNRPBP1		0.0541517	27.71	180.407	7.49511	1.70649e-13	7.18308e-12
ENSG00000130055	GDPD2	glycerophosphodiester phosphodiesterase domain containing 2	541.687	2.86867	0.00547939	-7.51177	1.70712e-13	7.18308e-12
ENSG00000237701	ATP5JP1		7.35231	222.907	29.9245	4.90326	1.81464e-13	7.61871e-12
ENSG00000250120	PCDHA10	protocadherin alpha 10	82.7567	0	0.0012069	-9.69448	1.81332e-13	7.61871e-12
ENSG00000228600	POLR2CP1		0	8.61496	87.1496	6.44542	1.83818e-13	7.70906e-12
ENSG00000174348	PODN	podocan	4.39431	914.585	203.52	7.66903	1.90603e-13	7.98483e-12
ENSG00000198088	NUP62CL	nucleoporin 62 C-terminal like	62.5038	0	0.00159735	-9.29011	1.9773e-13	8.27434e-12
ENSG00000205663			73.4214	0	0.00136015	-9.52202	1.99629e-13	8.34468e-12
ENSG00000260944	FOXC2-AS1	FOXC2 antisense RNA 1	0.294359	31.0674	79.0333	6.30439	2.01887e-13	8.42752e-12
ENSG00000139044	B4GALNT3	beta-1,4-N-acetyl-galactosaminyltransferase 3	959.555	6.50017	0.00687765	-7.18387	2.02052e-13	8.42752e-12
ENSG00000254285	KRT8P3		1657.96	7.38303	0.00451312	-7.79166	2.10103e-13	8.75378e-12
ENSG00000143494	VASH2	vasohibin 2	2989.01	7.86108	0.00266336	-8.55254	2.11293e-13	8.79104e-12
ENSG00000145703	IQGAP2	IQ motif containing GTPase activating protein 2	1640.25	4.16811	0.00260194	-8.58619	2.11688e-13	8.79104e-12
ENSG00000188517	COL25A1	collagen type XXV alpha 1	67.953	0	0.00146944	-9.41052	2.11662e-13	8.79104e-12
ENSG00000100196	KDELR3	KDEL endoplasmic reticulum protein retention receptor 3	167.017	3492.58	20.8997	4.38541	2.12547e-13	8.81712e-12
ENSG00000157152	SYN2	synapsin II	154.803	0.137881	0.00153567	-9.34691	2.13829e-13	8.86068e-12
ENSG00000111344	RASAL1	RAS protein activator like 1	65.0726	0	0.00153439	-9.34812	2.15578e-13	8.92346e-12
ENSG00000243137	PSG4	pregnancy specific beta-1-glycoprotein 4	4.18782	1136.87	265.163	8.05074	2.23776e-13	9.25278e-12
ENSG00000053108	FSTL4	follistatin like 4	64.6913	0	0.00154342	-9.33966	2.27214e-13	9.3848e-12
ENSG00000151948	GLT1D1	glycosyltransferase 1 domain containing 1	316.772	0.413642	0.00162097	-9.26892	2.28983e-13	9.44764e-12
ENSG00000237661			2.30626	59.8552	24.9163	4.63902	2.34684e-13	9.67244e-12
ENSG00000249395	CASC9		66.3213	0	0.00150554	-9.3755	2.35126e-13	9.68021e-12
ENSG00000260582	TPST2P1		3.29138	215.461	63.5615	5.99008	2.37496e-13	9.76726e-12
ENSG00000131378	RFTN1	raftlin, lipid raft linker 1	142.612	3033.55	21.2572	4.40988	2.38667e-13	9.79431e-12
ENSG00000088992	TESC	tescalcin	63.827	0	0.00156428	-9.32028	2.38519e-13	9.79431e-12
ENSG00000268388	FENDRR	FOXF1 adjacent non-coding developmental regulatory RNA	1.00042	1006.95	915.15	9.83786	2.46663e-13	1.01116e-11
ENSG00000186838		selenoprotein V	59.8417	0	0.00166829	-9.22742	2.47037e-13	1.01161e-11
ENSG00000220418	TUBB3P1		9.16444	212.256	22.9217	4.51864	2.48147e-13	1.01506e-11
ENSG00000164308	ERAP2	endoplasmic reticulum aminopeptidase 2	3.21472	224.009	67.6102	6.07917	2.496e-13	1.01907e-11
ENSG00000171794	UTF1	undifferentiated embryonic cell transcription factor 1	640.904	0	0.000156005	-12.6461	2.4966e-13	1.01907e-11
ENSG00000064225	ST3GAL6	ST3 beta-galactoside alpha-2,3-sialyltransferase 6	119.465	0.257309	0.00298841	-8.38641	2.51919e-13	1.02719e-11
ENSG00000101335	MYL9	myosin light chain 9	1230.78	31007.6	25.1915	4.65486	2.53075e-13	1.03081e-11
ENSG00000271158			0.0308334	6.50016	50.447	5.6567	2.54668e-13	1.03619e-11
ENSG00000124762	CDKN1A	cyclin-dependent kinase inhibitor 1A	1367.9	35125	25.6763	4.68236	2.57566e-13	1.04687e-11
ENSG00000182866	LCK	LCK proto-oncogene, Src family tyrosine kinase	460.731	0	0.000216999	-12.17	2.58801e-13	1.05077e-11
ENSG00000104324	CPQ	carboxypeptidase Q	38.4312	688.781	17.8785	4.16015	2.61651e-13	1.06121e-11
ENSG00000142156	COL6A1	collagen type VI alpha 1	5158.76	118634	22.9963	4.52333	2.65417e-13	1.07535e-11
ENSG00000246465			63.1645	0	0.00158067	-9.30525	2.6755e-13	1.08284e-11
ENSG00000235505		caspase 4, apoptosis-related cysteine peptidase pseudogene	0.266138	87.4717	239.177	7.90193	2.7618e-13	1.11659e-11
ENSG00000114853	ZBTB47	zinc finger and BTB domain containing 47	80.3953	1831.13	22.7495	4.50776	2.79488e-13	1.12826e-11
ENSG00000236972	FABP5P1		69.2066	0	0.00144286	-9.43685	2.79659e-13	1.12826e-11
ENSG00000135905	DOCK10	dedicator of cytokinesis 10	11.1739	338.652	30.0476	4.90918	2.81099e-13	1.13288e-11
ENSG00000167996	FTH1	ferritin heavy chain 1	2548.65	54646.7	21.4406	4.42228	2.93534e-13	1.18174e-11
ENSG00000137843	PAK6	p21 (RAC1) activated kinase 6	63.9604	0	0.00156103	-9.32329	3.00836e-13	1.20987e-11
ENSG00000139219	COL2A1	collagen type II alpha 1 chain	349.851	0	0.000285755	-11.7729	3.04297e-13	1.2225e-11
ENSG00000128242	GAL3ST1	galactose-3-O-sulfotransferase 1	68.858	0	0.00145016	-9.42957	3.07695e-13	1.23485e-11
ENSG00000165388	NA	NA	390.34	1.58823	0.00432392	-7.85345	3.16648e-13	1.26945e-11
ENSG00000143140	NA	NA	60.8224	0	0.00164143	-9.25083	3.23441e-13	1.29532e-11
ENSG00000213130	EEF1DP5		8.94236	650.414	71.9407	6.16874	3.24588e-13	1.29856e-11
ENSG00000225774	SIRPAP1		2.40678	55.4499	22.1599	4.46988	3.31823e-13	1.32611e-11
ENSG00000127415	IDUA	iduronidase, alpha-L-	19.3813	762.271	39.1336	5.29033	3.33189e-13	1.33018e-11
ENSG00000163114	PDHA2	pyruvate dehydrogenase (lipoamide) alpha 2	0.0820738	22.5632	124.472	6.95968	3.37287e-13	1.34513e-11
ENSG00000223485	LINC01615	long intergenic non-protein coding RNA 1615	0.197033	113.966	384.017	8.58503	3.48133e-13	1.38694e-11
ENSG00000226230			4.46377	101.975	22.3663	4.48326	3.53916e-13	1.40705e-11
ENSG00000233718	MYCNOS	MYCN opposite strand	61.4486	0	0.00162473	-9.26558	3.5358e-13	1.40705e-11
ENSG00000128052	KDR	kinase insert domain receptor	1032.08	0	9.6882e-05	-13.3334	3.55451e-13	1.41168e-11
ENSG00000115641	FHL2	four and a half LIM domains 2	436.677	9428.74	21.5873	4.43211	3.58662e-13	1.42295e-11
ENSG00000225946	NA	NA	57.1107	0	0.00174792	-9.16014	3.60841e-13	1.43011e-11
ENSG00000088386	SLC15A1	solute carrier family 15 member 1	56.9569	0	0.00175264	-9.15626	3.65425e-13	1.44678e-11
ENSG00000175550	DRAP1	DR1 associated protein 1	1237.7	32221.1	26.0309	4.70216	3.70158e-13	1.464e-11
ENSG00000237094			127.253	0.0724037	0.00135375	-9.52882	3.70931e-13	1.46403e-11
ENSG00000234261			95.4262	0	0.00104683	-9.89975	3.7066e-13	1.46403e-11
ENSG00000204252	HLA-DOA	major histocompatibility complex, class II, DO alpha	290.263	0	0.000344396	-11.5036	3.72407e-13	1.46834e-11
ENSG00000213857			9.76611	334.682	33.9325	5.0846	3.86614e-13	1.52278e-11
ENSG00000244280	ECEL1P2	endothelin converting enzyme like 1, pseudogene 2	63.3737	0	0.00157546	-9.31002	3.95362e-13	1.55563e-11
ENSG00000262962	KARSP3		0.367174	19.4192	41.7813	5.38479	4.10823e-13	1.6148e-11
ENSG00000120669	SOHLH2	spermatogenesis and oogenesis specific basic helix-loop-helix 2	51.7421	0	0.00192893	-9.01798	4.14323e-13	1.62689e-11
ENSG00000121966	CXCR4	C-X-C motif chemokine receptor 4	137.369	0	0.000727437	-10.4249	4.15604e-13	1.63024e-11
ENSG00000196218	RYR1	ryanodine receptor 1	847.747	6.59171	0.00789258	-6.98529	4.21446e-13	1.65146e-11
ENSG00000108691	CCL2	C-C motif chemokine ligand 2	64.1239	1415.14	22.0361	4.4618	4.22514e-13	1.65395e-11
ENSG00000228437			67.5305	0	0.00147862	-9.40153	4.24995e-13	1.66196e-11
ENSG00000241429	EEF1A1P25		58.6963	0	0.00170079	-9.19958	4.33349e-13	1.6929e-11
ENSG00000185274	WBSCR17	Williams-Beuren syndrome chromosome region 17	989.372	6.80373	0.00697718	-7.16314	4.35633e-13	1.70008e-11
ENSG00000167311	ART5	ADP-ribosyltransferase 5	160.628	0.769068	0.00540709	-7.53093	4.39929e-13	1.71509e-11
ENSG00000261888			2.4543	95.6943	37.5031	5.22894	4.4352e-13	1.72733e-11
ENSG00000171316	CHD7	chromodomain helicase DNA binding protein 7	2238.71	8.45405	0.00382081	-8.03191	4.47349e-13	1.74047e-11
ENSG00000185985	SLITRK2	SLIT and NTRK like family member 2	124.199	0.137881	0.00191377	-9.02937	4.50286e-13	1.75011e-11
ENSG00000236534	H3F3BP1		117.698	0.0362019	0.00115623	-9.75635	4.52219e-13	1.75584e-11
ENSG00000101460	MAP1LC3A	microtubule associated protein 1 light chain 3 alpha	126.11	3394.18	26.8939	4.74921	4.63222e-13	1.79531e-11
ENSG00000250994			54.7971	0	0.00182159	-9.10059	4.63323e-13	1.79531e-11
ENSG00000070886	EPHA8	EPH receptor A8	62.5836	0	0.00159531	-9.29195	4.71764e-13	1.82616e-11
ENSG00000179342			2.4359	40.4968	16.0088	4.0008	4.75098e-13	1.83721e-11
ENSG00000225193	RPS12P26		4.16175	224.816	52.7755	5.7218	4.75981e-13	1.83876e-11
ENSG00000230757	NFU1P1		1.00077	28.9223	26.3655	4.72058	4.826e-13	1.86057e-11
ENSG00000177511	ST8SIA3	ST8 alpha-N-acetyl-neuraminide alpha-2,8-sialyltransferase 3	67.6132	0	0.00147682	-9.40329	4.82436e-13	1.86057e-11
ENSG00000111321	LTBR	lymphotoxin beta receptor	253.286	5773.02	22.7839	4.50994	4.88908e-13	1.88299e-11
ENSG00000115648	MLPH	melanophilin	52.9572	1139.68	21.4821	4.42506	4.91797e-13	1.89221e-11
ENSG00000100146	SOX10	SRY-box 10	59.7285	0	0.00167144	-9.22469	4.93533e-13	1.89698e-11
ENSG00000198889	DCAF12L1	DDB1 and CUL4 associated factor 12-like 1	63.649	0	0.00156865	-9.31626	4.9506e-13	1.90093e-11
ENSG00000176387	HSD11B2	hydroxysteroid 11-beta dehydrogenase 2	186.334	0.719093	0.00439348	-7.83042	5.01278e-13	1.92287e-11
ENSG00000004948	CALCR	calcitonin receptor	59.642	0	0.00167386	-9.2226	5.36576e-13	2.05621e-11
ENSG00000141968	VAV1	vav guanine nucleotide exchange factor 1	60.1284	0	0.00166035	-9.2343	5.65962e-13	2.16665e-11
ENSG00000125878	TCF15	transcription factor 15 (basic helix-loop-helix)	62.8185	0	0.00158936	-9.29734	5.66962e-13	2.16831e-11
ENSG00000107249	GLIS3	GLIS family zinc finger 3	16.3552	199.516	12.1309	3.60061	5.78635e-13	2.21073e-11
ENSG00000222040	NA	NA	57.3283	0	0.0017413	-9.16562	5.84657e-13	2.23011e-11
ENSG00000147246	HTR2C	5-hydroxytryptamine receptor 2C	66.0932	0	0.00151073	-9.37054	5.84874e-13	2.23011e-11
ENSG00000254305	MRPL9P1		0.0308334	11.3562	87.5636	6.45226	5.94981e-13	2.26639e-11
ENSG00000136630	HLX	H2.0 like homeobox	15.8566	547.76	34.3345	5.10159	5.96708e-13	2.2707e-11
ENSG00000266184			15.3526	424.377	27.4697	4.77977	6.16786e-13	2.34477e-11
ENSG00000128335	APOL2	apolipoprotein L2	123.507	2776.62	22.4641	4.48955	6.19386e-13	2.34998e-11
ENSG00000073350	LLGL2	LLGL2, scribble cell polarity complex component	1243.54	9.11602	0.00741051	-7.07621	6.19312e-13	2.34998e-11
ENSG00000099377	HSD3B7	hydroxy-delta-5-steroid dehydrogenase, 3 beta- and steroid delta-isomerase 7	69.3394	1661.88	23.9342	4.581	6.36896e-13	2.41401e-11
ENSG00000121900	TMEM54	transmembrane protein 54	106.455	2646.39	24.8368	4.63441	6.37848e-13	2.41523e-11
ENSG00000177468	OLIG3	oligodendrocyte transcription factor 3	96.2339	0	0.00103806	-9.9119	6.43647e-13	2.43477e-11
ENSG00000182774	RPS17	ribosomal protein S17	389.411	1.7307	0.0047	-7.73312	6.53953e-13	2.47131e-11
ENSG00000145423	SFRP2	secreted frizzled related protein 2	2853.68	18.6287	0.00656277	-7.25148	6.62523e-13	2.50122e-11
ENSG00000166147	FBN1	fibrillin 1	509.306	7616.33	14.9516	3.90223	6.63937e-13	2.50409e-11
ENSG00000112812	PRSS16	protease, serine 16	271.995	1.61879	0.00631688	-7.30657	6.6566e-13	2.50811e-11
ENSG00000241697	TMEFF1	transmembrane protein with EGF like and two follistatin like domains 1	98.8063	0.472721	0.00579054	-7.43209	6.71353e-13	2.52704e-11
ENSG00000086967	MYBPC2	myosin binding protein C, fast type	55.0951	0	0.00181175	-9.1084	6.72007e-13	2.52704e-11
ENSG00000071967	CYBRD1	cytochrome b reductase 1	92.671	1400.5	15.0974	3.91623	7.01237e-13	2.63436e-11
ENSG00000266282	UBL5P2		78.3625	2523.79	32.1669	5.0075	7.18501e-13	2.69657e-11
ENSG00000142227	EMP3	epithelial membrane protein 3	406.732	17951.2	44.1247	5.46351	7.26907e-13	2.72544e-11
ENSG00000182601	HS3ST4	heparan sulfate-glucosamine 3-sulfotransferase 4	57.9503	0	0.00172264	-9.18116	7.30497e-13	2.73621e-11
ENSG00000011028	MRC2	mannose receptor C type 2	1613.99	36054.5	22.3374	4.48139	7.3436e-13	2.74799e-11
ENSG00000174842	GLMN	glomulin, FKBP associated protein	389.827	0.752076	0.00218522	-8.83801	7.44582e-13	2.78351e-11
ENSG00000205744	DENND1C	DENN domain containing 1C	364.169	0.760239	0.00236155	-8.72605	7.47739e-13	2.79258e-11
ENSG00000250046			59.9418	0	0.00166551	-9.22982	7.6934e-13	2.87045e-11
ENSG00000188176	SMTNL2	smoothelin like 2	51.414	0	0.00194122	-9.00882	7.70914e-13	2.87352e-11
ENSG00000225739	NPM1P18		51.7875	0	0.00192724	-9.01924	7.83907e-13	2.9191e-11
ENSG00000162520	SYNC	syncoilin, intermediate filament protein	28.2065	536.478	18.956	4.24458	7.87356e-13	2.92909e-11
ENSG00000228364			6.55599	177.749	26.7201	4.73986	7.91105e-13	2.94017e-11
ENSG00000256268			0.211139	16.8005	54.3181	5.76336	8.22826e-13	3.05509e-11
ENSG00000167653	PSCA	prostate stem cell antigen	0.686612	46.908	59.7601	5.90111	8.24361e-13	3.05782e-11
ENSG00000170412	GPRC5C	G protein-coupled receptor class C group 5 member C	824.387	5.17328	0.00639583	-7.28865	8.25162e-13	3.05782e-11
ENSG00000240954	RPL4P1		0.155544	10.8557	42.872	5.42196	8.71333e-13	3.22579e-11
ENSG00000188015	S100A3	S100 calcium binding protein A3	8.73928	486.036	54.9972	5.78129	8.74011e-13	3.23257e-11
ENSG00000213493	ACTN4P1		58.4758	1197.35	20.4427	4.35351	8.81296e-13	3.25628e-11
ENSG00000241860			61.6646	0	0.00161905	-9.27064	8.82125e-13	3.25628e-11
ENSG00000105270	CLIP3	CAP-Gly domain containing linker protein 3	267.758	5627.53	21.0098	4.39299	8.87768e-13	3.27394e-11
ENSG00000187140	FOXD3	forkhead box D3	202.521	0	0.000493532	-10.9846	9.06574e-13	3.34007e-11
ENSG00000125850	OVOL2	ovo like zinc finger 2	252.892	0	0.000395269	-11.3049	9.16573e-13	3.37366e-11
ENSG00000198223	CSF2RA	colony stimulating factor 2 receptor alpha subunit	376.461	0	0.000265561	-11.8787	9.2287e-13	3.39357e-11
ENSG00000228844			0.0539385	12.0072	78.6497	6.29737	9.35217e-13	3.43566e-11
ENSG00000136153	LMO7	LIM domain 7	215.521	2789.27	12.9365	3.69337	9.39608e-13	3.44848e-11
ENSG00000214967	NPIPA7	nuclear pore complex interacting protein family member A7	52.936	0	0.00188551	-9.05083	9.76982e-13	3.5822e-11
ENSG00000149418	ST14	suppression of tumorigenicity 14	768.557	3.47529	0.00465135	-7.74814	9.96291e-13	3.6495e-11
ENSG00000236924			48.884	0	0.00204148	-8.93617	1.01942e-12	3.72919e-11
ENSG00000168772	CXXC4	CXXC finger protein 4	52.4785	0	0.00190192	-9.03833	1.02e-12	3.72919e-11
ENSG00000108679	LGALS3BP	galectin 3 binding protein	528.876	13837.1	26.1585	4.70921	1.03024e-12	3.76305e-11
ENSG00000177363	LRRN4CL	LRRN4 C-terminal like	6.35094	471.284	73.0723	6.19125	1.0462e-12	3.81769e-11
ENSG00000175294	CATSPER1	cation channel sperm associated 1	1.35354	90.7246	62.4851	5.96544	1.06381e-12	3.87824e-11
ENSG00000260912			144.033	1.41816	0.0105331	-6.56893	1.07605e-12	3.91913e-11
ENSG00000006555	TTC22	tetratricopeptide repeat domain 22	47.145	0	0.00211663	-8.88402	1.08588e-12	3.95116e-11
ENSG00000233381	AK4P3		53.1553	0	0.00187775	-9.05678	1.0896e-12	3.96092e-11
ENSG00000106852	LHX6	LIM homeobox 6	54.5741	0	0.00182902	-9.09471	1.09097e-12	3.96215e-11
ENSG00000251675			51.7906	0	0.00192713	-9.01933	1.09589e-12	3.97623e-11
ENSG00000251271	ALG1L7P		73.7146	0.0898867	0.00257248	-8.60262	1.11196e-12	4.02687e-11
ENSG00000262179		uncharacterized LOC101929726	48.9346	0	0.00203938	-8.93766	1.11112e-12	4.02687e-11
ENSG00000261625			5.84815	108.714	18.2938	4.19328	1.11829e-12	4.04596e-11
ENSG00000187486	KCNJ11	potassium voltage-gated channel subfamily J member 11	51.9472	0	0.00192133	-9.02368	1.14386e-12	4.13457e-11
ENSG00000249152			275.116	0	0.000363351	-11.4263	1.14835e-12	4.14687e-11
ENSG00000269564			82.311	0	0.00121343	-9.68669	1.15915e-12	4.18191e-11
ENSG00000179178	TMEM125	transmembrane protein 125	192.174	0.948798	0.0054547	-7.51828	1.18502e-12	4.26919e-11
ENSG00000259048			53.8299	0	0.00185426	-9.07494	1.18558e-12	4.26919e-11
ENSG00000197536	C5orf56		4.24298	71.8546	16.568	4.05033	1.20822e-12	4.34664e-11
ENSG00000169291	SHE	Src homology 2 domain containing E	51.6141	0	0.00193371	-9.01441	1.2216e-12	4.39062e-11
ENSG00000242808	SOX2-OT	SOX2 overlapping transcript	70.0962	0.115628	0.00307179	-8.34671	1.26982e-12	4.55964e-11
ENSG00000237296	SMG1P1		92.6646	0.0689403	0.00182117	-9.10092	1.27161e-12	4.5618e-11
ENSG00000162692	VCAM1	vascular cell adhesion molecule 1	3.73423	173.655	45.3167	5.50197	1.27978e-12	4.5868e-11
ENSG00000244486	SCARF2	scavenger receptor class F member 2	200.162	3402.83	16.9924	4.08682	1.29634e-12	4.6418e-11
ENSG00000232888	RPS11P5		1338.2	37778.7	28.229	4.81911	1.35905e-12	4.8618e-11
ENSG00000101331	CCM2L	CCM2 like scaffolding protein	77.9419	0	0.00128136	-9.60811	1.382e-12	4.93925e-11
ENSG00000255794	RMST	rhabdomyosarcoma 2 associated transcript (non-protein coding)	309.974	0	0.000322503	-11.5984	1.38484e-12	4.94477e-11
ENSG00000114812	VIPR1	vasoactive intestinal peptide receptor 1	48.0844	0	0.00207536	-8.91242	1.39644e-12	4.98155e-11
ENSG00000132530	XAF1	XIAP associated factor 1	1.2519	120.821	89.4453	6.48293	1.41689e-12	5.04979e-11
ENSG00000176842	IRX5	iroquois homeobox 5	19.9564	240.806	12.0114	3.58633	1.43856e-12	5.11471e-11
ENSG00000237515	SHISA9	shisa family member 9	667.308	2.56845	0.00399823	-7.96642	1.43676e-12	5.11471e-11
ENSG00000206579	XKR4	XK related 4	52.689	0	0.00189433	-9.04409	1.43912e-12	5.11471e-11
ENSG00000164411	GJB7	gap junction protein beta 7	52.0218	0	0.00191858	-9.02574	1.45107e-12	5.15239e-11
ENSG00000124019	FAM124B	family with sequence similarity 124 member B	47.9726	0	0.00208019	-8.90907	1.46434e-12	5.19465e-11
ENSG00000180660	MAB21L1	mab-21 like 1	3.48309	75.9064	21.2125	4.40684	1.4713e-12	5.2145e-11
ENSG00000154678	PDE1C	phosphodiesterase 1C	18.2518	529.038	28.833	4.84965	1.47501e-12	5.22281e-11
ENSG00000226031	FGF13-AS1	FGF13 antisense RNA 1	56.7071	0	0.00176034	-9.14993	1.52245e-12	5.38583e-11
ENSG00000163661	PTX3	pentraxin 3	25.4383	1340.42	52.4906	5.71399	1.55522e-12	5.49663e-11
ENSG00000062582	MRPS24	mitochondrial ribosomal protein S24	8.8687	196.177	21.8847	4.45185	1.57049e-12	5.54403e-11
ENSG00000203836	NA	NA	54.4035	0	0.00183474	-9.09021	1.57153e-12	5.54403e-11
ENSG00000175505	CLCF1	cardiotrophin-like cytokine factor 1	37.5122	610.15	16.2248	4.02013	1.57561e-12	5.55141e-11
ENSG00000102230	PCYT1B	phosphate cytidylyltransferase 1, choline, beta	696.382	4.63147	0.00679338	-7.20165	1.57653e-12	5.55141e-11
ENSG00000198915	RASGEF1A	RasGEF domain family member 1A	707.234	3.14298	0.0045848	-7.76893	1.58109e-12	5.56236e-11
ENSG00000215311	NPM1P12		65.1224	0.0865588	0.00286035	-8.44959	1.58796e-12	5.58139e-11
ENSG00000177551	NHLH2	nescient helix-loop-helix 2	52.8905	0	0.00188713	-9.04959	1.60082e-12	5.6214e-11
ENSG00000140600	SH3GL3	SH3 domain containing GRB2 like endophilin A3	169.397	0.310998	0.00242481	-8.68791	1.6144e-12	5.66389e-11
ENSG00000176343	RPL37AP8		189.694	5383.44	28.3651	4.82605	1.62544e-12	5.69739e-11
ENSG00000220793	RPL21P119		144.007	0.173118	0.00189524	-9.0434	1.63258e-12	5.71716e-11
ENSG00000165730	STOX1	storkhead box 1	110.851	0	0.000901301	-10.1157	1.7046e-12	5.96391e-11
ENSG00000118160	SLC8A2	solute carrier family 8 member A2	199.7	0.398221	0.0024936	-8.64756	1.71537e-12	5.99609e-11
ENSG00000149489	ROM1	retinal outer segment membrane protein 1	11.0391	360.043	32.3315	5.01487	1.75271e-12	6.11542e-11
ENSG00000163377	FAM19A4	family with sequence similarity 19 member A4, C-C motif chemokine like	46.1481	0	0.00216225	-8.85325	1.75111e-12	6.11542e-11
ENSG00000226673	LINC01108	long intergenic non-protein coding RNA 1108	1765.56	0	5.66359e-05	-14.1079	1.7721e-12	6.17746e-11
ENSG00000162949	CAPN13	calpain 13	54.3875	0	0.00183528	-9.08978	1.80651e-12	6.29167e-11
ENSG00000177697	CD151	CD151 molecule (Raph blood group)	1958.94	46975.1	23.9787	4.58368	1.83384e-12	6.37616e-11
ENSG00000184012	TMPRSS2	transmembrane protease, serine 2	138.936	0.852227	0.00684877	-7.18994	1.83411e-12	6.37616e-11
ENSG00000223825	DAZAP2P1		7.52483	132.894	17.4422	4.12451	1.8662e-12	6.48181e-11
ENSG00000177700	POLR2L	polymerase (RNA) II subunit L	1619.36	33270.6	20.5444	4.36067	1.87427e-12	6.50395e-11
ENSG00000013619	MAMLD1	mastermind like domain containing 1	25.6602	373.628	14.5079	3.85877	1.88753e-12	6.544e-11
ENSG00000257038			3.00037	77.3338	24.9757	4.64245	1.91663e-12	6.63889e-11
ENSG00000175602	CCDC85B	coiled-coil domain containing 85B	569.376	10469.7	18.3849	4.20045	1.93237e-12	6.68673e-11
ENSG00000240487			0.65653	25.6772	34.0729	5.09055	1.93395e-12	6.68673e-11
ENSG00000259472	NA	NA	48.4135	0	0.00206128	-8.92224	1.94033e-12	6.70274e-11
ENSG00000271524	BNIP3P17		228.294	0	0.000437839	-11.1573	1.94923e-12	6.72739e-11
ENSG00000243587	NA	NA	46.2688	0	0.00215662	-8.85701	1.9806e-12	6.82948e-11
ENSG00000205275	NA	NA	49.5194	0	0.00201534	-8.95476	1.98912e-12	6.8527e-11
ENSG00000198054	DSCR8	Down syndrome critical region 8	101.767	0	0.000981676	-9.99246	2.00454e-12	6.89958e-11
ENSG00000172965	MIR4435-2HG	MIR4435-2 host gene	272.253	4958.19	18.2054	4.1863	2.0086e-12	6.90735e-11
ENSG00000105137	SYDE1	synapse defective Rho GTPase homolog 1	354.744	6419.07	18.0901	4.17713	2.03016e-12	6.97522e-11
ENSG00000248208			17.7633	456.575	25.5649	4.67609	2.04386e-12	7.01595e-11
ENSG00000087245	MMP2	matrix metallopeptidase 2	4747.99	79972.3	16.8431	4.07408	2.06761e-12	7.09113e-11
ENSG00000077279	DCX	doublecortin	46.8518	0	0.00212984	-8.87504	2.08238e-12	7.13537e-11
ENSG00000248854	HNRNPH1P3		9.22994	186.715	20.0232	4.3236	2.1052e-12	7.20712e-11
ENSG00000124813	RUNX2	runt related transcription factor 2	48.9269	381.238	7.77815	2.95943	2.13607e-12	7.30624e-11
ENSG00000167759	KLK13	kallikrein related peptidase 13	119.567	0	0.000835653	-10.2248	2.1747e-12	7.43171e-11
ENSG00000082014	SMARCD3	SWI/SNF related, matrix associated, actin dependent regulator of chromatin, subfamily d, member 3	73.4311	1564.28	21.275	4.41109	2.18442e-12	7.45827e-11
ENSG00000135127	BICDL1	BICD family like cargo adaptor 1	371.371	1.62546	0.00464495	-7.75012	2.20277e-12	7.51419e-11
ENSG00000259129	LINC00648	long intergenic non-protein coding RNA 648	55.0485	0	0.00181329	-9.10718	2.21156e-12	7.53744e-11
ENSG00000261116			52.576	0	0.0018984	-9.041	2.24867e-12	7.65711e-11
ENSG00000244342	LINC00698	long intergenic non-protein coding RNA 698	156.621	0	0.000638077	-10.614	2.26865e-12	7.71826e-11
ENSG00000176654	NANOGP1		496.98	0	0.000201175	-12.2793	2.30381e-12	7.83089e-11
ENSG00000229150	CRYGEP		48.6489	0	0.00205133	-8.92923	2.31753e-12	7.87053e-11
ENSG00000162894	FCMR	Fc fragment of IgM receptor	2.66907	41.2566	14.9352	3.90064	2.34337e-12	7.95121e-11
ENSG00000128283	CDC42EP1	CDC42 effector protein 1	370.642	16624.5	44.8413	5.48676	2.35272e-12	7.97588e-11
ENSG00000231925	TAPBP	TAP binding protein (tapasin)	380.856	6675.82	17.5241	4.13127	2.35941e-12	7.99145e-11
ENSG00000213642			43.1155	0	0.00231399	-8.7554	2.37956e-12	8.05258e-11
ENSG00000166710	B2M	beta-2-microglobulin	1116.99	17577.5	15.7351	3.97592	2.40405e-12	8.12823e-11
ENSG00000249489	GAPDHP70		285.383	7852.58	27.5066	4.78171	2.51589e-12	8.49886e-11
ENSG00000257121			1.88028	94.7097	47.877	5.58126	2.54106e-12	8.57631e-11
ENSG00000258609	LINC-ROR	long intergenic non-protein coding RNA, regulator of reprogramming	415.674	0	0.000240515	-12.0216	2.57374e-12	8.67894e-11
ENSG00000118432	CNR1	cannabinoid receptor 1 (brain)	49.3143	0	0.00202371	-8.94878	2.58645e-12	8.71409e-11
ENSG00000136842	TMOD1	tropomodulin 1	40.8344	0	0.00244294	-8.67717	2.59003e-12	8.71846e-11
ENSG00000223460	GAPDHP69		0.14572	13.6793	56.0773	5.80934	2.61048e-12	8.77958e-11
ENSG00000224906			23.6336	519.043	21.8737	4.45113	2.6343e-12	8.85189e-11
ENSG00000162840	MT2P1		125.65	3151.52	25.0626	4.64746	2.64387e-12	8.87625e-11
ENSG00000126217	MCF2L	MCF.2 cell line derived transforming sequence like	361.864	2.20745	0.00637481	-7.2934	2.64964e-12	8.88782e-11
ENSG00000148357	HMCN2	hemicentin 2	96.2196	0	0.00103821	-9.91169	2.6611e-12	8.91844e-11
ENSG00000169570	DTWD2	DTW domain containing 2	744.667	1.73316	0.00246138	-8.66632	2.70155e-12	9.04605e-11
ENSG00000235232	MRPS18BP2		0.192537	11.7544	40.5228	5.34066	2.72097e-12	9.10309e-11
ENSG00000155849	ELMO1	engulfment and cell motility 1	253.532	0.883308	0.00387691	-8.01088	2.75651e-12	9.21393e-11
ENSG00000182718	ANXA2	annexin A2	4300.07	82724.5	19.2375	4.26585	2.79925e-12	9.34861e-11
ENSG00000109265	KIAA1211	KIAA1211	365.397	0.896224	0.00272567	-8.51917	2.80939e-12	9.37013e-11
ENSG00000156966	B3GNT7	UDP-GlcNAc:betaGal beta-1,3-N-acetylglucosaminyltransferase 7	3120.54	4.89075	0.00159927	-9.28837	2.8106e-12	9.37013e-11
ENSG00000231741			0.328303	11.4505	26.9681	4.75318	2.83433e-12	9.44101e-11
ENSG00000229696	KARSP1		4.28398	77.9533	17.8042	4.15415	2.85191e-12	9.4748e-11
ENSG00000130545	CRB3	crumbs 3, cell polarity complex component	326.589	1.23374	0.00408261	-7.93629	2.85182e-12	9.4748e-11
ENSG00000206082	NA	NA	59.3493	0	0.00168211	-9.21552	2.84877e-12	9.4748e-11
ENSG00000205220	PSMB10	proteasome subunit beta 10	18.5959	513.899	27.4926	4.78097	2.87321e-12	9.53727e-11
ENSG00000187556	NANOS3	nanos C2HC-type zinc finger 3	2.08176	100.542	46.1289	5.5276	2.88258e-12	9.56006e-11
ENSG00000120949	TNFRSF8	tumor necrosis factor receptor superfamily member 8	2006.75	6.35487	0.00321641	-8.28033	2.90227e-12	9.61701e-11
ENSG00000050767	COL23A1	collagen type XXIII alpha 1 chain	171.358	1.15628	0.00732703	-7.09256	3.00509e-12	9.94909e-11
ENSG00000196482	ESRRG	estrogen related receptor gamma	43.0193	0	0.00231915	-8.75219	3.07794e-12	1.01815e-10
ENSG00000037280	FLT4	fms related tyrosine kinase 4	241.676	1.18539	0.00531644	-7.55532	3.12031e-12	1.03127e-10
ENSG00000233921	RPS15AP40		1.19459	80.6705	62.3906	5.96326	3.17722e-12	1.04917e-10
ENSG00000258469	CHMP4BP1		34.6086	763.333	21.9955	4.45914	3.19084e-12	1.05276e-10
ENSG00000153157	SYCP2L	synaptonemal complex protein 2 like	41.4986	0	0.00240393	-8.70039	3.19833e-12	1.05432e-10
ENSG00000118971	CCND2	cyclin D2	2496	22.6852	0.00912829	-6.77544	3.3416e-12	1.10033e-10
ENSG00000165449	SLC16A9	solute carrier family 16 member 9	409.996	2.37322	0.00603082	-7.37343	3.34368e-12	1.10033e-10
ENSG00000218565			0.0579092	8.80492	56.3927	5.81744	3.36959e-12	1.10791e-10
ENSG00000267313		keratoconus gene 6	48.4787	0	0.00205852	-8.92418	3.39872e-12	1.11652e-10
ENSG00000180071	ANKRD18A	ankyrin repeat domain 18A	54.4347	0	0.00183369	-9.09103	3.43051e-12	1.126e-10
ENSG00000184613	NELL2	neural EGFL like 2	498.085	0.482582	0.00116941	-9.74	3.44811e-12	1.13011e-10
ENSG00000105641	SLC5A5	solute carrier family 5 member 5	545.811	0	0.00018318	-12.4144	3.44894e-12	1.13011e-10
ENSG00000233098	CCDC144NL-AS1	uncharacterized LOC339260	340.33	2.45248	0.00749782	-7.05931	3.46131e-12	1.13318e-10
ENSG00000151304	SRFBP1	serum response factor binding protein 1	409.843	1.82597	0.00469815	-7.73369	3.49855e-12	1.1444e-10
ENSG00000144278	GALNT13	polypeptide N-acetylgalactosaminyltransferase 13	124.151	0.571326	0.005403	-7.53202	3.54749e-12	1.15941e-10
ENSG00000047597	XK	X-linked Kx blood group	45.9336	0	0.00217233	-8.84654	3.58032e-12	1.16914e-10
ENSG00000269842	MIR519A2	microRNA 519a-2	603.917	0	0.000165558	-12.5604	3.58889e-12	1.17094e-10
ENSG00000255703			0.346443	17.5986	39.6435	5.30901	3.64303e-12	1.18759e-10
ENSG00000228938	SNRPD2P1		21.783	662.969	30.3007	4.92128	3.65922e-12	1.19185e-10
ENSG00000146757	ZNF92	zinc finger protein 92	602.844	1.85301	0.00323913	-8.27018	3.7151e-12	1.20902e-10
ENSG00000198039	ZNF273	zinc finger protein 273	541.536	5.50267	0.010344	-6.59507	3.72524e-12	1.21129e-10
ENSG00000158813	EDA	ectodysplasin A	348.295	2.26662	0.00679293	-7.20175	3.7546e-12	1.2198e-10
ENSG00000250328		uncharacterized LOC153163	39.3385	0	0.0025356	-8.62346	3.80474e-12	1.23504e-10
ENSG00000230195	NA	NA	190.045	0.472721	0.00301201	-8.37506	3.81959e-12	1.23881e-10
ENSG00000100299	ARSA	arylsulfatase A	158.225	3359.21	21.2178	4.4072	3.88385e-12	1.25858e-10
ENSG00000166426	CRABP1	cellular retinoic acid binding protein 1	1157.91	0	8.63554e-05	-13.4994	3.90907e-12	1.26568e-10
ENSG00000099385	BCL7C	B-cell CLL/lymphoma 7C	189.012	4495.43	23.7718	4.57118	3.96717e-12	1.2834e-10
ENSG00000250682	LINC00491		45.5502	0	0.00219057	-8.83448	3.98195e-12	1.28709e-10
ENSG00000129654	FOXJ1	forkhead box J1	43.2158	0	0.00230863	-8.75875	4.00445e-12	1.29327e-10
ENSG00000051128	HOMER3	homer scaffolding protein 3	145.622	3293.21	22.6	4.49825	4.01278e-12	1.29487e-10
ENSG00000224004	ATP5C1P1		7.47828	207.752	27.4274	4.77754	4.02471e-12	1.29762e-10
ENSG00000244086	RPS20P35		129.684	0	0.000770513	-10.3419	4.06579e-12	1.30976e-10
ENSG00000224717		uncharacterized LOC284577	45.5574	0	0.00219022	-8.83471	4.11197e-12	1.32352e-10
ENSG00000264043	NA	NA	3.08611	76.0891	23.9129	4.57972	4.17196e-12	1.3417e-10
ENSG00000253426			59.7795	0	0.00167002	-9.22592	4.20582e-12	1.35145e-10
ENSG00000138347	MYPN	myopalladin	2.65304	229.826	83.5172	6.384	4.2252e-12	1.3554e-10
ENSG00000124839	RAB17	RAB17, member RAS oncogene family	852.728	2.76944	0.00336461	-8.21534	4.22498e-12	1.3554e-10
ENSG00000254535	PABPC4L	poly(A) binding protein cytoplasmic 4 like	144.354	1.52085	0.0112205	-6.47772	4.32353e-12	1.38578e-10
ENSG00000224520	KRT8P45		272.521	1.85004	0.00715295	-7.12725	4.46148e-12	1.4276e-10
ENSG00000251027		uncharacterized LOC102467213	48.7353	0	0.0020477	-8.93178	4.46006e-12	1.4276e-10
ENSG00000139132	FGD4	FYVE, RhoGEF and PH domain containing 4	1143.58	3.0228	0.00273049	-8.51662	4.46526e-12	1.42761e-10
ENSG00000130829	DUSP9	dual specificity phosphatase 9	151.34	0	0.000660329	-10.5645	4.52315e-12	1.44491e-10
ENSG00000134072	CAMK1	calcium/calmodulin dependent protein kinase I	17.9864	341.904	18.9095	4.24104	4.57358e-12	1.4598e-10
ENSG00000175077	RTP1	receptor transporter protein 1	86.0714	0.462511	0.00652782	-7.25918	4.62469e-12	1.47488e-10
ENSG00000165186	PTCHD1	patched domain containing 1	201.177	0	0.000496828	-10.975	4.81223e-12	1.53341e-10
ENSG00000238279			1.10455	71.3684	59.3322	5.89074	4.85557e-12	1.54593e-10
ENSG00000137070	IL11RA	interleukin 11 receptor subunit alpha	52.2883	1157.77	22.1016	4.46608	4.90789e-12	1.56129e-10
ENSG00000131969	ABHD12B	abhydrolase domain containing 12B	3022.53	15.2661	0.00508367	-7.61991	4.92264e-12	1.56468e-10
ENSG00000105278	ZFR2	zinc finger RNA binding protein 2	144.477	1.89088	0.0137704	-6.18228	4.94692e-12	1.57109e-10
ENSG00000214518	KRTAP2-2	keratin associated protein 2-2	0.0276215	13.1035	103.458	6.6929	4.95269e-12	1.57161e-10
ENSG00000258111			10.2139	252.195	24.4617	4.61245	4.95743e-12	1.57181e-10
ENSG00000085063	CD59	CD59 molecule	1019.66	21413.4	20.9985	4.39221	4.97111e-12	1.57484e-10
ENSG00000248648			2.96271	69.2653	22.6483	4.50133	5.00005e-12	1.5827e-10
ENSG00000204466	NA	NA	66.0019	0	0.00151282	-9.36855	5.00896e-12	1.58421e-10
ENSG00000217130			229.6	6153.48	26.7897	4.74361	5.01781e-12	1.58569e-10
ENSG00000196507	TCEAL3	transcription elongation factor A like 3	118.26	2143.06	18.1071	4.17849	5.05441e-12	1.59462e-10
ENSG00000107099	DOCK8	dedicator of cytokinesis 8	45.1517	0	0.00220986	-8.82183	5.05072e-12	1.59462e-10
ENSG00000185666	SYN3	synapsin III	306.461	1.41005	0.00492577	-7.66544	5.1068e-12	1.60982e-10
ENSG00000257976			5.25981	119.904	22.3897	4.48476	5.23973e-12	1.65036e-10
ENSG00000128833	MYO5C	myosin VC	402.49	1.80192	0.00472422	-7.72571	5.25618e-12	1.65418e-10
ENSG00000187838	TMEM256-PLSCR3	phospholipid scramblase 3	1.47651	37.5091	23.856	4.57628	5.32319e-12	1.67389e-10
ENSG00000164128	NPY1R	neuropeptide Y receptor Y1	51.2492	0	0.00194745	-9.0042	5.50548e-12	1.72979e-10
ENSG00000099250	NRP1	neuropilin 1	200.591	1908.11	9.50817	3.24917	5.60749e-12	1.75895e-10
ENSG00000243678	NME2	NME/NM23 nucleoside diphosphate kinase 2	67.6568	1398.65	20.6437	4.36763	5.60479e-12	1.75895e-10
ENSG00000127666	TICAM1	toll like receptor adaptor molecule 1	38.1707	770.709	20.141	4.33206	5.65127e-12	1.77123e-10
ENSG00000183963	SMTN	smoothelin	413.205	8090.35	19.575	4.29094	5.69316e-12	1.78289e-10
ENSG00000249158	PCDHA11	protocadherin alpha 11	192.338	0.865588	0.00501765	-7.63877	5.71273e-12	1.78756e-10
ENSG00000205333	GOLGA2P1		0.77276	25.656	29.511	4.88318	5.74876e-12	1.79736e-10
ENSG00000173698	ADGRG2	adhesion G protein-coupled receptor G2	225.107	1.76286	0.0082718	-6.91758	5.755e-12	1.79784e-10
ENSG00000253230	LINC00599	long intergenic non-protein coding RNA 599	250.458	0	0.000399109	-11.2909	5.77539e-12	1.80273e-10
ENSG00000118946	PCDH17	protocadherin 17	78.9268	0	0.00126539	-9.6262	5.81593e-12	1.8139e-10
ENSG00000007312	CD79B	CD79b molecule	43.5828	0	0.00228923	-8.77092	5.92761e-12	1.84723e-10
ENSG00000142173	COL6A2	collagen type VI alpha 2	3529.23	190655	54.0202	5.75543	5.95109e-12	1.85303e-10
ENSG00000258509			10.6262	268.456	25.0374	4.64601	5.99791e-12	1.86609e-10
ENSG00000137642	SORL1	sortilin-related receptor, L(DLR class) A repeats containing	2196.98	9.65335	0.00443923	-7.81548	6.12772e-12	1.90493e-10
ENSG00000184507	NUTM1	NUT midline carcinoma family member 1	38.8257	0	0.00256899	-8.60458	6.18331e-12	1.92065e-10
ENSG00000034510	TMSB10	thymosin beta 10	12569.9	254643	20.258	4.34042	6.2423e-12	1.9374e-10
ENSG00000103316	CRYM	crystallin mu	111.64	0.25537	0.00318034	-8.2966	6.35453e-12	1.97063e-10
ENSG00000116016	EPAS1	endothelial PAS domain protein 1	242.319	8555.99	35.2946	5.14138	6.36309e-12	1.97168e-10
ENSG00000116990	MYCL	v-myc avian myelocytomatosis viral oncogene lung carcinoma derived homolog	982.673	6.4435	0.0066582	-7.23065	6.388e-12	1.97779e-10
ENSG00000260719			47.6713	0	0.0020933	-8.9	6.42411e-12	1.98736e-10
ENSG00000016082	ISL1	ISL LIM homeobox 1	36.9042	0	0.0027024	-8.53154	6.43976e-12	1.99059e-10
ENSG00000229652			0.0270758	7.01777	56.012	5.80766	6.48767e-12	2.00216e-10
ENSG00000204128	C2orf72	chromosome 2 open reading frame 72	107.777	0.673329	0.00716859	-7.1241	6.48469e-12	2.00216e-10
ENSG00000248663	LINC00992		37.9488	0	0.0026282	-8.57171	6.62548e-12	2.04197e-10
ENSG00000183960	KCNH8	potassium voltage-gated channel subfamily H member 8	58.7999	0	0.0016978	-9.20212	6.62733e-12	2.04197e-10
ENSG00000105707	HPN	hepsin	119.114	0.719093	0.00687077	-7.18531	6.72074e-12	2.06908e-10
ENSG00000188153	COL4A5	collagen type IV alpha 5 chain	1203.93	6.32761	0.00533841	-7.54937	6.73042e-12	2.07039e-10
ENSG00000162545	CAMK2N1	calcium/calmodulin dependent protein kinase II inhibitor 1	47.5249	1175.42	24.683	4.62544	6.75297e-12	2.07438e-10
ENSG00000236044	FABP5P2		56.422	0	0.00176922	-9.14267	6.75426e-12	2.07438e-10
ENSG00000172058	SERF1A	small EDRK-rich factor 1A (telomeric)	120.391	0	0.000829936	-10.2347	6.76666e-12	2.07652e-10
ENSG00000210195	MT-TT		0	26.7877	268.877	8.0708	6.78665e-12	2.08099e-10
ENSG00000120756	PLS1	plastin 1	419.885	1.30113	0.00333614	-8.22761	6.83075e-12	2.09283e-10
ENSG00000080709	KCNN2	potassium calcium-activated channel subfamily N member 2	202.078	0.413642	0.00254054	-8.62065	6.90175e-12	2.11289e-10
ENSG00000213026	CFL1P4		53.2489	1476.37	27.6758	4.79055	6.99882e-12	2.14089e-10
ENSG00000198750	NA	NA	95.2843	0.541661	0.00672711	-7.2158	7.02577e-12	2.14741e-10
ENSG00000108375	RNF43	ring finger protein 43	291.016	1.33356	0.00492437	-7.66585	7.27996e-12	2.22333e-10
ENSG00000166979	EVA1C	eva-1 homolog C (C. elegans)	17.0545	276.887	16.1466	4.01316	7.46856e-12	2.2791e-10
ENSG00000171219	CDC42BPG	CDC42 binding protein kinase gamma	742.573	5.90881	0.00809079	-6.9495	7.51202e-12	2.29054e-10
ENSG00000235026	DPP10-AS1	DPP10 antisense RNA 1	36.8075	0	0.00270947	-8.52777	7.57725e-12	2.30858e-10
ENSG00000141738	GRB7	growth factor receptor bound protein 7	955.058	6.50237	0.00691233	-7.17661	7.59562e-12	2.31234e-10
ENSG00000189350	FAM179A	family with sequence similarity 179 member A	39.9889	0	0.00249445	-8.64706	7.69938e-12	2.34206e-10
ENSG00000236680			38.4235	887.228	23.0334	4.52566	7.75102e-12	2.35589e-10
ENSG00000130762	ARHGEF16	Rho guanine nucleotide exchange factor 16	1290.2	14.9849	0.011691	-6.41846	7.76401e-12	2.35796e-10
ENSG00000105409	ATP1A3	ATPase Na+/K+ transporting subunit alpha 3	1154.81	8.98207	0.00786385	-6.99055	7.97114e-12	2.41895e-10
ENSG00000153012	LGI2	leucine-rich repeat LGI family member 2	111.1	0.673329	0.00695437	-7.16786	8.04385e-12	2.43907e-10
ENSG00000254387	MYL12AP1		1.74824	31.2446	16.9592	4.084	8.05437e-12	2.44033e-10
ENSG00000147889	CDKN2A	cyclin-dependent kinase inhibitor 2A	145.781	2127.42	14.584	3.86631	8.06464e-12	2.4415e-10
ENSG00000257446	ZNF878	zinc finger protein 878	92.6972	0	0.00107762	-9.85794	8.10127e-12	2.45065e-10
ENSG00000259328	NA	NA	53.5372	0.0898867	0.00354021	-8.14195	8.15307e-12	2.46437e-10
ENSG00000272695	GAS6-AS2	GAS6 antisense RNA 2 (head to head)	15.6435	238.766	15.1724	3.92338	8.252e-12	2.4923e-10
ENSG00000172349	IL16	interleukin 16	3.72091	111.419	29.1865	4.86723	8.27328e-12	2.49675e-10
ENSG00000237632	S100A11P1		16.5334	404.357	24.316	4.60383	8.55588e-12	2.58e-10
ENSG00000131668	BARX1	BARX homeobox 1	165.8	3146.24	18.9652	4.24529	8.56783e-12	2.58157e-10
ENSG00000000005	TNMD	tenomodulin	41.6428	0	0.00239562	-8.70538	8.67108e-12	2.61062e-10
ENSG00000214016	RPSAP61		10.2912	239.945	23.1007	4.52987	8.73241e-12	2.62701e-10
ENSG00000227403		uncharacterized LOC100996579	35.4902	0	0.00280976	-8.47534	8.76907e-12	2.63596e-10
ENSG00000068078	FGFR3	fibroblast growth factor receptor 3	3238.79	29.747	0.0092152	-6.76177	8.80318e-12	2.64414e-10
ENSG00000113494	PRLR	prolactin receptor	37.8387	0	0.00263583	-8.56753	8.91077e-12	2.67435e-10
ENSG00000185022	MAFF	MAF bZIP transcription factor F	198.309	2123.32	10.7022	3.41984	8.94175e-12	2.68154e-10
ENSG00000163694	RBM47	RNA binding motif protein 47	1570.72	6.62871	0.00428356	-7.86697	9.16522e-12	2.7464e-10
ENSG00000187595	ZNF385C	zinc finger protein 385C	128.575	0.719093	0.00636557	-7.29549	9.28775e-12	2.78094e-10
ENSG00000253706			39.2258	0	0.00254286	-8.61933	9.30835e-12	2.78493e-10
ENSG00000174951	FUT1	fucosyltransferase 1 (H blood group)	304.234	3.64479	0.0123049	-6.34463	9.3875e-12	2.80641e-10
ENSG00000104964	AES	amino-terminal enhancer of split	886.917	18758.7	21.1482	4.40246	9.45656e-12	2.82484e-10
ENSG00000118785	SPP1	secreted phosphoprotein 1	4227.31	11.6155	0.00277133	-8.49521	9.49134e-12	2.83302e-10
ENSG00000257704	INAFM1	InaF motif containing 1	82.2415	2205.17	26.782	4.74319	9.58234e-12	2.85795e-10
ENSG00000214549	SDHCP2		3.16097	72.4444	22.2463	4.47549	9.61919e-12	2.8667e-10
ENSG00000183586	HMGN3P1		5.83901	125.479	21.1448	4.40223	9.6487e-12	2.87325e-10
ENSG00000167600	CYP2S1	cytochrome P450 family 2 subfamily S member 1	4663.83	26.6904	0.00574417	-7.44368	9.66002e-12	2.87438e-10
ENSG00000226259	GTF2H2B		138.493	0.69247	0.00571795	-7.45029	9.77441e-12	2.90616e-10
ENSG00000129534	MIS18BP1	MIS18 binding protein 1	1483.71	6.1259	0.0041959	-7.8968	9.79965e-12	2.91139e-10
ENSG00000213160	KLHL23	kelch like family member 23	1064.44	4.7664	0.00457138	-7.77315	9.84023e-12	2.92118e-10
ENSG00000260362			255.534	0	0.000391184	-11.3199	9.85975e-12	2.9247e-10
ENSG00000177374	HIC1	hypermethylated in cancer 1	42.6235	692.832	16.219	4.01961	1.01049e-11	2.99509e-10
ENSG00000068079	IFI35	interferon induced protein 35	47.2751	1082.02	22.8415	4.51358	1.01663e-11	3.00864e-10
ENSG00000145088	EAF2	ELL associated factor 2	38.6339	0	0.00258172	-8.59745	1.01629e-11	3.00864e-10
ENSG00000104892	KLC3	kinesin light chain 3	102.964	0.346235	0.00432969	-7.85152	1.02556e-11	3.03271e-10
ENSG00000255192	NANOGP8		1233.34	0	8.10741e-05	-13.5904	1.03107e-11	3.04663e-10
ENSG00000105642	KCNN1	potassium calcium-activated channel subfamily N member 1	393.682	4.76067	0.0123435	-6.3401	1.03446e-11	3.05218e-10
ENSG00000232415			0.0748998	17.6879	101.703	6.66823	1.03454e-11	3.05218e-10
ENSG00000025708	TYMP	thymidine phosphorylase	31.2857	821.274	26.1703	4.70986	1.06269e-11	3.13279e-10
ENSG00000154096	THY1	Thy-1 cell surface antigen	2050.09	68555.4	33.4385	5.06344	1.08032e-11	3.18233e-10
ENSG00000251467			7.0434	155.98	21.8495	4.44953	1.08789e-11	3.20215e-10
ENSG00000165379	LRFN5	leucine rich repeat and fibronectin type III domain containing 5	370.284	3.97706	0.0110077	-6.50535	1.09121e-11	3.20946e-10
ENSG00000260459	FTLP14		37.2106	0	0.00268021	-8.54344	1.09509e-11	3.21839e-10
ENSG00000175426	PCSK1	proprotein convertase subtilisin/kexin type 1	145.097	0.865588	0.00665019	-7.23239	1.11292e-11	3.26826e-10
ENSG00000197444	OGDHL	oxoglutarate dehydrogenase-like	717.348	5.91157	0.00837911	-6.89899	1.15623e-11	3.39285e-10
ENSG00000188732	FAM221A	family with sequence similarity 221 member A	158.843	0.963071	0.00668837	-7.22413	1.1606e-11	3.40118e-10
ENSG00000255867	DENND5B-AS1	DENND5B antisense RNA 1	49.0268	0.142038	0.0049268	-7.66513	1.16087e-11	3.40118e-10
ENSG00000079385	CEACAM1	carcinoembryonic antigen related cell adhesion molecule 1	70.1031	0.137881	0.00338846	-8.20515	1.16174e-11	3.40118e-10
ENSG00000134686	PHC2	polyhomeotic homolog 2	376.709	5817.45	15.439	3.94851	1.1677e-11	3.41603e-10
ENSG00000168143	FAM83B	family with sequence similarity 83 member B	124.81	0	0.000800575	-10.2867	1.16978e-11	3.41949e-10
ENSG00000165731	RET	ret proto-oncogene	374.334	3.37968	0.00929319	-6.74961	1.17745e-11	3.43926e-10
ENSG00000248103			41.7589	0	0.00238898	-8.70939	1.19496e-11	3.48774e-10
ENSG00000012779	ALOX5	arachidonate 5-lipoxygenase	101.377	0	0.000985446	-9.98694	1.20938e-11	3.52713e-10
ENSG00000152503	TRIM36	tripartite motif containing 36	210.748	0.482582	0.00276305	-8.49952	1.21227e-11	3.53287e-10
ENSG00000111247	RAD51AP1	RAD51 associated protein 1	642.358	2.39991	0.00389117	-8.00558	1.22131e-11	3.55652e-10
ENSG00000139278	GLIPR1	GLI pathogenesis related 1	155.761	2083.6	13.3689	3.74081	1.26347e-11	3.67648e-10
ENSG00000158473	CD1D	CD1d molecule	33.2436	0	0.00299907	-8.38127	1.26547e-11	3.6795e-10
ENSG00000260903	XKR7	XK related 7	128.88	0	0.000775311	-10.3329	1.2726e-11	3.6974e-10
ENSG00000235485			2.57093	58.966	22.1144	4.46691	1.28113e-11	3.71938e-10
ENSG00000254634	SMG1P6		37.7628	0	0.00264112	-8.56464	1.28971e-11	3.74142e-10
ENSG00000233063	SAR1AP4		0.0903831	21.1796	111.772	6.80442	1.30692e-11	3.78849e-10
ENSG00000234106			74.6928	1331.01	17.7972	4.15358	1.32668e-11	3.84284e-10
ENSG00000173890	GPR160	G protein-coupled receptor 160	272.733	1.06206	0.00425924	-7.87519	1.34115e-11	3.88183e-10
ENSG00000232208			0.805194	19.2186	21.3419	4.41562	1.34249e-11	3.88275e-10
ENSG00000144847	IGSF11	immunoglobulin superfamily member 11	35.811	0	0.00278466	-8.48828	1.35164e-11	3.90627e-10
ENSG00000171435	KSR2	kinase suppressor of ras 2	61.5752	0.334845	0.00705056	-7.14805	1.36183e-11	3.93275e-10
ENSG00000074211	PPP2R2C	protein phosphatase 2 regulatory subunit Bgamma	285.642	1.39934	0.00524719	-7.57424	1.37051e-11	3.95481e-10
ENSG00000204264	PSMB8	proteasome subunit beta 8	50.3722	1047.58	20.7576	4.37557	1.39195e-11	4.01364e-10
ENSG00000009694	TENM1	teneurin transmembrane protein 1	42.0818	0	0.00237069	-8.72048	1.40157e-11	4.03834e-10
ENSG00000185304	RGPD2	RANBP2-like and GRIP domain containing 2	44.2731	0	0.00225362	-8.79354	1.41125e-11	4.06317e-10
ENSG00000219932	RPL12P8		80.7061	0.55333	0.00808516	-6.95051	1.42598e-11	4.10248e-10
ENSG00000169783	LINGO1	leucine rich repeat and Ig domain containing 1	1461.08	18.067	0.0124331	-6.32967	1.44779e-11	4.1621e-10
ENSG00000215246		uncharacterized LOC100506688	33.0289	0	0.00301852	-8.37194	1.4553e-11	4.1774e-10
ENSG00000244021			43.2835	0	0.00230503	-8.761	1.45451e-11	4.1774e-10
ENSG00000197712	FAM114A1	family with sequence similarity 114 member A1	217.182	3114.69	14.3353	3.8415	1.4766e-11	4.23402e-10
ENSG00000213307	RPL18P11		29.5218	811.423	27.3961	4.7759	1.47724e-11	4.23402e-10
ENSG00000163873	GRIK3	glutamate ionotropic receptor kainate type subunit 3	33.9123	0	0.00294012	-8.40991	1.47878e-11	4.23525e-10
ENSG00000271350			0.983068	46.4601	42.9891	5.4259	1.49677e-11	4.28358e-10
ENSG00000238103	RPL9P7		1218.51	1.05195	0.0009453	-10.0469	1.50544e-11	4.30515e-10
ENSG00000224986	PPP1R8P1		1.62886	33.0898	19.1975	4.26285	1.50989e-11	4.31465e-10
ENSG00000161270	NPHS1	NPHS1 nephrin	34.2678	0	0.0029097	-8.42491	1.51646e-11	4.33017e-10
ENSG00000185737	NRG3	neuregulin 3	35.8274	0	0.00278339	-8.48894	1.51818e-11	4.33186e-10
ENSG00000102924	CBLN1	cerebellin 1 precursor	139.862	0	0.000714478	-10.4508	1.52529e-11	4.3489e-10
ENSG00000204435	CSNK2B	casein kinase 2 beta	233.53	6355.38	27.2032	4.7657	1.54276e-11	4.39541e-10
ENSG00000082684	SEMA5B	semaphorin 5B	223.533	0	0.000447161	-11.1269	1.5568e-11	4.43211e-10
ENSG00000080644	CHRNA3	cholinergic receptor nicotinic alpha 3 subunit	61.112	0.380213	0.00784507	-6.994	1.5803e-11	4.49568e-10
ENSG00000117154	IGSF21	immunoglobin superfamily member 21	67.0907	0	0.0014883	-9.39212	1.58188e-11	4.49683e-10
ENSG00000206228	HNRNPA1P4		20.8772	293.754	14.0083	3.80821	1.58927e-11	4.51448e-10
ENSG00000198075	SULT1C4	sulfotransferase family 1C member 4	49.9822	0	0.00199672	-8.96816	1.59391e-11	4.52428e-10
ENSG00000229749	COTL1P1		0.16997	9.14527	34.2455	5.09784	1.61804e-11	4.58936e-10
ENSG00000174718	KIAA1551	KIAA1551	3444.89	24.3394	0.00709419	-7.13915	1.64768e-11	4.66998e-10
ENSG00000213440	H2AFZP1		4.96971	91.6462	18.0969	4.17767	1.65839e-11	4.69273e-10
ENSG00000259236	GOLGA8VP		1.05345	27.0363	23.5262	4.5562	1.65801e-11	4.69273e-10
ENSG00000164841	TMEM74	transmembrane protein 74	34.9592	0	0.00285232	-8.45365	1.6594e-11	4.69273e-10
ENSG00000198221	MLLT4-AS1	MLLT4 antisense RNA 1 (head to head)	33.7611	0	0.00295324	-8.40348	1.66543e-11	4.70631e-10
ENSG00000138119	MYOF	myoferlin	524.443	5204.17	9.92154	3.31056	1.66671e-11	4.70646e-10
ENSG00000117971	CHRNB4	cholinergic receptor nicotinic beta 4 subunit	35.2975	0	0.00282506	-8.4675	1.66849e-11	4.70799e-10
ENSG00000126878	AIF1L	allograft inflammatory factor 1 like	3784.75	49.9777	0.0132311	-6.23992	1.67343e-11	4.71846e-10
ENSG00000259485			38.0696	0	0.00261989	-8.57628	1.67829e-11	4.72867e-10
ENSG00000131264	CDX4	caudal type homeobox 4	37.6751	0	0.00264724	-8.56129	1.69093e-11	4.76078e-10
ENSG00000255262	TCEB2P2		10.6213	615.509	57.4194	5.84347	1.73341e-11	4.87677e-10
ENSG00000161281	COX7A1	cytochrome c oxidase subunit 7A1	14.7417	2285.63	154.007	7.26685	1.74282e-11	4.89243e-10
ENSG00000117322	CR2	complement component 3d receptor 2	38.6093	0	0.00258336	-8.59654	1.74162e-11	4.89243e-10
ENSG00000164488	DACT2	dishevelled binding antagonist of beta catenin 2	782.807	0	0.000127729	-12.9346	1.74178e-11	4.89243e-10
ENSG00000007171	NOS2	nitric oxide synthase 2	35.2323	0	0.00283027	-8.46484	1.74977e-11	4.90836e-10
ENSG00000258199			16.0151	331.728	20.5911	4.36395	1.78609e-11	5.00655e-10
ENSG00000243886			0.0733594	13.7532	79.9103	6.32031	1.79591e-11	5.02851e-10
ENSG00000188883	KLRG2	killer cell lectin like receptor G2	2334.64	7.22404	0.00313699	-8.3164	1.79787e-11	5.02851e-10
ENSG00000226383		uncharacterized LOC101929378	35.9222	0	0.00277606	-8.49274	1.79692e-11	5.02851e-10
ENSG00000063015	SEZ6	seizure related 6 homolog	54.4692	0.0740869	0.0031902	-8.29214	1.81051e-11	5.06016e-10
ENSG00000213854	CNN2P6		7.58711	132.65	17.2692	4.11013	1.82731e-11	5.10338e-10
ENSG00000248605			202.877	0	0.000492667	-10.9871	1.83786e-11	5.1291e-10
ENSG00000165863	C10orf82	chromosome 10 open reading frame 82	108.922	0.69247	0.00726893	-7.10404	1.84709e-11	5.15109e-10
ENSG00000225663	MCRIP1	MAPK regulated corepressor interacting protein 1	108.984	3248.76	29.7832	4.89643	1.85619e-11	5.1727e-10
ENSG00000232626			18.2369	951.712	51.9069	5.69785	1.88306e-11	5.24376e-10
ENSG00000173898	SPTBN2	spectrin beta, non-erythrocytic 2	2020.09	16.723	0.00832745	-6.90791	1.9181e-11	5.33354e-10
ENSG00000261963	CCDC92B		34.9841	0	0.00285029	-8.45467	1.91795e-11	5.33354e-10
ENSG00000205571	SMN2	survival of motor neuron 1, telomeric	452.471	3.3221	0.00756147	-7.04712	1.92611e-11	5.35191e-10
ENSG00000257480	MRPL2P1		0.146652	36.1317	146.894	7.19863	1.93468e-11	5.37183e-10
ENSG00000231848			44.986	1378.06	30.5673	4.93392	1.93939e-11	5.38099e-10
ENSG00000163535	SGO2	shugoshin 2	683.211	3.53507	0.00531979	-7.55441	1.94526e-11	5.39337e-10
ENSG00000153208	MERTK	MER proto-oncogene, tyrosine kinase	323.464	1.84837	0.0060216	-7.37564	1.9472e-11	5.39483e-10
ENSG00000271369			34.5448	0	0.00288643	-8.4365	1.96608e-11	5.44318e-10
ENSG00000130203	APOE	apolipoprotein E	11766.5	151.463	0.0128807	-6.27864	1.97195e-11	5.45548e-10
ENSG00000225616			184.588	5330.98	28.8653	4.85127	1.97491e-11	5.45974e-10
ENSG00000170542	SERPINB9	serpin family B member 9	13485	89.3031	0.00662978	-7.23682	1.98441e-11	5.48203e-10
ENSG00000084628	NKAIN1	Na+/K+ transporting ATPase interacting 1	546.508	5.84493	0.010876	-6.5227	2.00271e-11	5.52856e-10
ENSG00000100721	TCL1A	T-cell leukemia/lymphoma 1A	37.4167	0	0.00266548	-8.55139	2.00415e-11	5.52856e-10
ENSG00000081985	IL12RB2	interleukin 12 receptor subunit beta 2	37.1633	0	0.0026836	-8.54161	2.03503e-11	5.60969e-10
ENSG00000166153	DEPDC4	DEP domain containing 4	35.1531	0	0.00283663	-8.46161	2.06307e-11	5.68289e-10
ENSG00000113763	UNC5A	unc-5 netrin receptor A	90.827	0.213748	0.00345054	-8.17896	2.07327e-11	5.70686e-10
ENSG00000160360	GPSM1	G-protein signaling modulator 1	330.319	4806.73	14.5477	3.86271	2.07624e-11	5.7086e-10
ENSG00000228187			14.7253	577.153	38.9369	5.28307	2.07689e-11	5.7086e-10
ENSG00000152213	ARL11	ADP ribosylation factor like GTPase 11	65.4487	0	0.00152558	-9.35642	2.09546e-11	5.75551e-10
ENSG00000205583	STAG3L1		188.876	1.33673	0.00760271	-7.03927	2.13868e-11	5.86999e-10
ENSG00000112139	MDGA1	MAM domain containing glycosylphosphatidylinositol anchor 1	28.5816	484.169	16.8843	4.07761	2.15241e-11	5.90345e-10
ENSG00000155816	FMN2	formin 2	36.7249	401.362	10.9019	3.44651	2.15805e-11	5.91467e-10
ENSG00000220937	HNRNPA1P41		57.0779	0	0.00174893	-9.15931	2.21417e-11	6.06412e-10
ENSG00000204152	TIMM23B	translocase of inner mitochondrial membrane 23 homolog B	251.584	0.74152	0.00334355	-8.2244	2.22855e-11	6.09913e-10
ENSG00000137285	TUBB2B	tubulin beta 2B class IIb	10366.9	86.9549	0.0083973	-6.89586	2.25469e-11	6.16627e-10
ENSG00000196361	ELAVL3	ELAV like neuron-specific RNA binding protein 3	74.9577	0	0.00133231	-9.55186	2.26937e-11	6.20196e-10
ENSG00000129244	ATP1B2	ATPase Na+/K+ transporting subunit beta 2	262.382	2.54153	0.0100637	-6.6347	2.27375e-11	6.20599e-10
ENSG00000164251	F2RL1	F2R like trypsin receptor 1	2239.35	16.7417	0.00752045	-7.05496	2.27409e-11	6.20599e-10
ENSG00000177989	ODF3B	outer dense fiber of sperm tails 3B	7.35028	122.444	16.4483	4.03987	2.28614e-11	6.23442e-10
ENSG00000224149			1.65512	185.787	105.911	6.72671	2.29097e-11	6.24314e-10
ENSG00000225548			36.0728	0	0.00276451	-8.49876	2.30167e-11	6.26783e-10
ENSG00000184844	CYCSP45		32.4184	0	0.00307518	-8.34511	2.33073e-11	6.34245e-10
ENSG00000173041	ZNF680	zinc finger protein 680	394.255	0.98033	0.00273949	-8.51188	2.36944e-11	6.44319e-10
ENSG00000135454	B4GALNT1	beta-1,4-N-acetyl-galactosaminyltransferase 1	29.5593	516.747	17.4261	4.12318	2.41757e-11	6.5694e-10
ENSG00000178568	ERBB4	erb-b2 receptor tyrosine kinase 4	40.6692	0	0.00245284	-8.67133	2.45007e-11	6.65297e-10
ENSG00000258440			0.0579092	8.57825	54.9572	5.78024	2.46407e-11	6.68624e-10
ENSG00000188078			0.373217	17.4233	37.0302	5.21063	2.46737e-11	6.69045e-10
ENSG00000231344			2.66363	56.0511	20.3179	4.34468	2.47776e-11	6.71386e-10
ENSG00000229153	EPHA1-AS1	EPHA1 antisense RNA 1	33.0311	0	0.00301831	-8.37204	2.51251e-11	6.80317e-10
ENSG00000240052			0.0579092	6.68693	42.9799	5.42559	2.51959e-11	6.81753e-10
ENSG00000214867	SRSF9P1		1.23869	32.2384	24.1568	4.59436	2.53397e-11	6.85158e-10
ENSG00000185905	C16orf54	chromosome 16 open reading frame 54	56.2014	0	0.00177616	-9.13703	2.54713e-11	6.87743e-10
ENSG00000145113	MUC4	mucin 4, cell surface associated	2012.01	0.275761	0.00018675	-12.3866	2.54712e-11	6.87743e-10
ENSG00000141756	FKBP10	FK506 binding protein 10	2500.3	45661.1	18.2616	4.19074	2.56199e-11	6.91268e-10
ENSG00000227288			396.716	3.0452	0.0079261	-6.97917	2.58284e-11	6.96401e-10
ENSG00000182489	XKRX	XK related, X-linked	30.7451	0	0.00324201	-8.2689	2.61381e-11	7.04253e-10
ENSG00000213434	VTI1BP2		8.76043	190.237	21.4817	4.42503	2.62107e-11	7.05712e-10
ENSG00000011422	PLAUR	plasminogen activator, urokinase receptor	168.742	2872.89	17.0158	4.0888	2.64801e-11	7.11462e-10
ENSG00000168405	CMAHP		1.36988	32.9188	22.4637	4.48952	2.64749e-11	7.11462e-10
ENSG00000187550	SBK2	SH3 domain binding kinase family member 2	34.5205	0	0.00288846	-8.43548	2.64633e-11	7.11462e-10
ENSG00000139223	ANP32D	acidic nuclear phosphoprotein 32 family member D	2.11578	56.5362	25.5605	4.67584	2.71117e-11	7.27919e-10
ENSG00000100106	TRIOBP	TRIO and F-actin binding protein	184.768	3577.63	19.353	4.27448	2.75725e-11	7.39773e-10
ENSG00000139737	SLAIN1	SLAIN motif family member 1	290.317	1.92626	0.00697707	-7.16316	2.8038e-11	7.51734e-10
ENSG00000120217	CD274	CD274 molecule	2.10608	116.982	53.0722	5.72989	2.82241e-11	7.56192e-10
ENSG00000163251	FZD5	frizzled class receptor 5	4780.83	29.8776	0.00627026	-7.31726	2.83776e-11	7.59771e-10
ENSG00000236608	EIF4A1P6		4.44106	117.628	25.9251	4.69628	2.85069e-11	7.627e-10
ENSG00000175806	MSRA	methionine sulfoxide reductase A	45.2218	672.314	14.8364	3.89107	2.86636e-11	7.65818e-10
ENSG00000175482	POLD4	polymerase (DNA) delta 4, accessory subunit	32.4445	698.599	21.469	4.42418	2.86497e-11	7.65818e-10
ENSG00000198780	FAM169A	family with sequence similarity 169 member A	1221.96	5.44191	0.00453491	-7.78471	2.87104e-11	7.66533e-10
ENSG00000150347	ARID5B	AT-rich interaction domain 5B	75.1518	1107.92	14.7242	3.88011	2.87799e-11	7.67852e-10
ENSG00000227440	ATP5G1P4		6.99712	138.99	19.5981	4.29264	2.89521e-11	7.71907e-10
ENSG00000262874	C19orf84	chromosome 19 open reading frame 84	86.1259	0.444521	0.00631505	-7.30699	2.9629e-11	7.89405e-10
ENSG00000131737	KRT34	keratin 34	0.349383	1821.23	4052.97	11.9848	2.96712e-11	7.89978e-10
ENSG00000223756	TSSC2		614.215	2.70855	0.00457184	-7.77301	2.99744e-11	7.97495e-10
ENSG00000130176	CNN1	calponin 1	942.072	16354.3	17.3582	4.11755	3.02337e-11	8.03832e-10
ENSG00000228518	SURF6P1		0	5.68175	57.8175	5.85343	3.05854e-11	8.12619e-10
ENSG00000100473	COCH	cochlin	148.133	0.358555	0.00309349	-8.33655	3.06257e-11	8.13124e-10
ENSG00000229891	LINC01315	long intergenic non-protein coding RNA 1315	67.9452	0.359547	0.00675355	-7.21014	3.10715e-11	8.24388e-10
ENSG00000130433	CACNG6	calcium voltage-gated channel auxiliary subunit gamma 6	28.6039	0	0.00348384	-8.1651	3.13496e-11	8.3119e-10
ENSG00000120279	MYCT1	myc target 1	55.3395	0.334845	0.00784359	-6.99427	3.21795e-11	8.52601e-10
ENSG00000099957	P2RX6	purinergic receptor P2X 6	8.8285	252.864	28.3322	4.82437	3.2241e-11	8.53639e-10
ENSG00000198435	NRARP	NOTCH-regulated ankyrin repeat protein	318.391	1.74298	0.00578662	-7.43306	3.23609e-11	8.56218e-10
ENSG00000255423	EBLN2	endogenous Bornavirus-like nucleoprotein 2	46.5909	0	0.00214175	-8.867	3.27573e-11	8.66108e-10
ENSG00000259203			31.9118	0	0.00312384	-8.32246	3.28782e-11	8.68703e-10
ENSG00000185272	RBM11	RNA binding motif protein 11	32.1805	0	0.00309784	-8.33452	3.29174e-11	8.69137e-10
ENSG00000270906	MTND4P35		0.679108	14.3477	18.5439	4.21287	3.29523e-11	8.69458e-10
ENSG00000132329	RAMP1	receptor activity modifying protein 1	11.8724	2868.58	239.608	7.90453	3.33993e-11	8.80643e-10
ENSG00000122641	INHBA	inhibin beta A subunit	82.5972	635.459	7.68538	2.94212	3.36148e-11	8.85468e-10
ENSG00000072571	HMMR	hyaluronan mediated motility receptor	1178.6	7.55362	0.00649325	-7.26684	3.36286e-11	8.85468e-10
ENSG00000216817	R3HDM2P2		0.358568	12.0778	26.5562	4.73098	3.37716e-11	8.88008e-10
ENSG00000101204	CHRNA4	cholinergic receptor nicotinic alpha 4 subunit	29.991	0	0.00332325	-8.23319	3.37605e-11	8.88008e-10
ENSG00000260528	FAM157C		77.0802	0.303659	0.00523009	-7.57895	3.39641e-11	8.92457e-10
ENSG00000101489	CELF4	CUGBP, Elav-like family member 4	31.8766	0	0.00312728	-8.32087	3.40593e-11	8.94342e-10
ENSG00000270058			0.252872	31.5953	89.821	6.48898	3.41322e-11	8.95642e-10
ENSG00000241749	RPSAP52	ribosomal protein SA pseudogene 52	2.40898	44.7056	17.8581	4.1585	3.44149e-11	9.0244e-10
ENSG00000253336			0.506597	17.2864	28.6622	4.84108	3.4569e-11	9.05859e-10
ENSG00000116833	NR5A2	nuclear receptor subfamily 5 group A member 2	248.167	2.9419	0.0122525	-6.35077	3.4907e-11	9.1409e-10
ENSG00000196923	PDLIM7	PDZ and LIM domain 7	1880.15	29449.7	15.6627	3.96926	3.52254e-11	9.21797e-10
ENSG00000246792			54.0594	0	0.0018464	-9.08107	3.56171e-11	9.31408e-10
ENSG00000181885	CLDN7	claudin 7	1083.8	12.7997	0.0119012	-6.39275	3.58082e-11	9.35765e-10
ENSG00000226705	SDCBPP1		0.707852	9.79286	12.2459	3.61422	3.64423e-11	9.51685e-10
ENSG00000164082	GRM2	glutamate metabotropic receptor 2	149.447	0.989312	0.00728406	-7.10104	3.66271e-11	9.55858e-10
ENSG00000183474	GTF2H2C	GTF2H2 family member C	342.012	2.3358	0.00711988	-7.13393	3.68548e-11	9.61144e-10
ENSG00000169174	PCSK9	proprotein convertase subtilisin/kexin type 9	3114.96	44.4098	0.0142886	-6.12899	3.68895e-11	9.61392e-10
ENSG00000186047	DLEU7	deleted in lymphocytic leukemia, 7	35.3743	0	0.00281894	-8.47063	3.72695e-11	9.70632e-10
ENSG00000213478	CFL1P2		42.1959	818.643	19.3575	4.27482	3.72965e-11	9.70673e-10
ENSG00000130035	GALNT8	potassium voltage-gated channel subfamily A member 6	69.1447	0.293724	0.00568599	-7.45837	3.74364e-11	9.73651e-10
ENSG00000118231	CRYGD	crystallin gamma D	37.7112	0	0.00264472	-8.56267	3.75205e-11	9.75175e-10
ENSG00000129521	EGLN3	egl-9 family hypoxia inducible factor 3	1600.74	12.181	0.00767163	-7.02625	3.8035e-11	9.87875e-10
ENSG00000183908	LRRC55	leucine rich repeat containing 55	35.6268	0	0.00279902	-8.48086	3.84268e-11	9.97374e-10
ENSG00000139116	KIF21A	kinesin family member 21A	969.719	4.73205	0.00498242	-7.64894	3.89742e-11	1.0109e-09
ENSG00000213774			21.9426	410.351	18.6208	4.21884	3.90751e-11	1.01283e-09
ENSG00000137265	IRF4	interferon regulatory factor 4	42.4751	0	0.00234879	-8.73387	3.93176e-11	1.01842e-09
ENSG00000106025	TSPAN12	tetraspanin 12	246.346	2.84011	0.01193	-6.38926	4.08333e-11	1.05696e-09
ENSG00000217889	KRT18P48		35.0898	0	0.00284173	-8.45901	4.09572e-11	1.05945e-09
ENSG00000167680	SEMA6B	semaphorin 6B	677.306	2.7069	0.0041436	-7.9149	4.14195e-11	1.07069e-09
ENSG00000159713	TPPP3	tubulin polymerization promoting protein family member 3	14.0028	254.748	18.0707	4.17558	4.15793e-11	1.07409e-09
ENSG00000139767	SRRM4	serine/arginine repetitive matrix 4	32.4405	0	0.00307309	-8.34609	4.16782e-11	1.07592e-09
ENSG00000167034	NKX3-1	NK3 homeobox 1	23.6528	397.389	16.7344	4.06474	4.24055e-11	1.09379e-09
ENSG00000227053		uncharacterized LOC102724094	2.45087	57.7001	22.659	4.50201	4.24277e-11	1.09379e-09
ENSG00000124191	TOX2	TOX high mobility group box family member 2	65.6322	820.919	12.4904	3.64274	4.28846e-11	1.10408e-09
ENSG00000204655	MOG	myelin oligodendrocyte glycoprotein	29.1264	0	0.00342157	-8.19113	4.2857e-11	1.10408e-09
ENSG00000119547	ONECUT2	one cut homeobox 2	53.8884	0.179773	0.0051821	-7.59225	4.31278e-11	1.10959e-09
ENSG00000165985	C1QL3	complement component 1, q subcomponent-like 3	34.0178	0	0.00293102	-8.41438	4.34587e-11	1.11735e-09
ENSG00000143603	KCNN3	potassium calcium-activated channel subfamily N member 3	32.3375	0	0.00308285	-8.34152	4.38693e-11	1.12715e-09
ENSG00000073331	ALPK1	alpha kinase 1	8.76178	151.005	17.0513	4.09181	4.50641e-11	1.15707e-09
ENSG00000134602	STK26	serine/threonine protein kinase 26	2668.06	12.4548	0.00470542	-7.73146	4.57687e-11	1.17437e-09
ENSG00000235454	HAUS6P3		32.8687	0	0.00303318	-8.36495	4.58563e-11	1.17583e-09
ENSG00000196358	NTNG2	netrin G2	9.68187	177.113	18.1165	4.17923	4.60533e-11	1.1793e-09
ENSG00000159247	TUBBP5		206.607	1.05741	0.00559927	-7.48055	4.60268e-11	1.1793e-09
ENSG00000101198	NKAIN4	Na+/K+ transporting ATPase interacting 4	154.017	1.53787	0.0106274	-6.55606	4.63721e-11	1.18589e-09
ENSG00000149573	MPZL2	myelin protein zero like 2	30.3046	0	0.00328897	-8.24815	4.63727e-11	1.18589e-09
ENSG00000244157	EIF4E2P2		8.59724	216.077	24.8558	4.63551	4.65155e-11	1.18874e-09
ENSG00000155846	PPARGC1B	PPARG coactivator 1 beta	793.478	7.43337	0.00949291	-6.71893	4.65575e-11	1.18902e-09
ENSG00000228264	PSMD8P1		20.0168	495.386	24.6305	4.62237	4.72312e-11	1.20542e-09
ENSG00000188384	NA	NA	40.7877	0	0.00244572	-8.67552	4.74045e-11	1.20904e-09
ENSG00000137942	FNBP1L	formin binding protein 1 like	3258.59	25.0204	0.00770874	-7.01929	4.79361e-11	1.22178e-09
ENSG00000107719	PALD1	phosphatase domain containing, paladin 1	1040.15	16.7143	0.0161637	-5.9511	4.81623e-11	1.22591e-09
ENSG00000150510	FAM124A	family with sequence similarity 124 member A	900.767	7.591	0.00853732	-6.872	4.81353e-11	1.22591e-09
ENSG00000248487	ABHD14A	abhydrolase domain containing 14A	31.1545	599.42	19.1819	4.26167	4.86575e-11	1.23722e-09
ENSG00000239389	PCDHA13	protocadherin alpha 13	36.8612	0	0.00270554	-8.52987	4.86715e-11	1.23722e-09
ENSG00000163508	EOMES	eomesodermin	431.379	0	0.000231761	-12.0751	4.91559e-11	1.2487e-09
ENSG00000213023	SYT3	synaptotagmin 3	67.6193	0	0.00147668	-9.40342	4.97274e-11	1.26238e-09
ENSG00000235489	DBF4P1		143.484	1.07318	0.00817064	-6.93534	5.06685e-11	1.28542e-09
ENSG00000250076			5.04548	86.5159	16.8334	4.07325	5.08145e-11	1.28827e-09
ENSG00000221844	DPP3P2		3.40184	82.4648	23.5775	4.55934	5.15199e-11	1.30528e-09
ENSG00000152315	KCNK13	potassium two pore domain channel subfamily K member 13	28.4361	0	0.00350434	-8.15664	5.21885e-11	1.32135e-09
ENSG00000224594	RPL29P19		4.21929	76.1929	17.6633	4.14268	5.23533e-11	1.32464e-09
ENSG00000177666	PNPLA2	patatin like phospholipase domain containing 2	438.106	7485.19	17.0817	4.09438	5.34131e-11	1.35056e-09
ENSG00000198203	SULT1C2	sulfotransferase family 1C member 2	28.635	0	0.00348007	-8.16667	5.40243e-11	1.36511e-09
ENSG00000204771	NA	NA	61.9514	0	0.00161157	-9.27732	5.41114e-11	1.36641e-09
ENSG00000143387	CTSK	cathepsin K	81.5226	2278.63	27.9179	4.80312	5.46098e-11	1.37809e-09
ENSG00000250103	PANCR		29.4524	0	0.00338382	-8.20713	5.47596e-11	1.38095e-09
ENSG00000105251	SHD	Src homology 2 domain containing transforming protein D	64.542	0	0.00154698	-9.33633	5.52247e-11	1.39176e-09
ENSG00000166401	SERPINB8	serpin family B member 8	37.4449	357.686	9.52955	3.25241	5.55778e-11	1.39962e-09
ENSG00000102195	GPR50	G protein-coupled receptor 50	70.1783	0.179773	0.00398093	-7.97268	5.56098e-11	1.39962e-09
ENSG00000198216	CACNA1E	calcium voltage-gated channel subunit alpha1 E	33.327	0	0.00299159	-8.38487	5.67334e-11	1.42602e-09
ENSG00000171126	KCNG3	potassium voltage-gated channel modifier subfamily G member 3	283.895	0	0.000352119	-11.4716	5.67114e-11	1.42602e-09
ENSG00000181856	SLC2A4	solute carrier family 2 member 4	89.4756	0.69247	0.00884694	-6.82061	5.71694e-11	1.43604e-09
ENSG00000111218	PRMT8	protein arginine methyltransferase 8	27.8536	0	0.00357735	-8.12689	5.73445e-11	1.43854e-09
ENSG00000197705	KLHL14	kelch like family member 14	31.2459	0	0.00319021	-8.29213	5.73345e-11	1.43854e-09
ENSG00000205271	NA	NA	42.0926	0	0.00237008	-8.72085	5.78029e-11	1.44909e-09
ENSG00000138835	RGS3	regulator of G-protein signaling 3	474.641	5808.41	12.2351	3.61295	5.79825e-11	1.45264e-09
ENSG00000101443	WFDC2	WAP four-disulfide core domain 2	151.909	0.469959	0.00374952	-8.05908	5.80938e-11	1.45448e-09
ENSG00000270788	PDLIM1P1		24.6557	554.365	22.3974	4.48526	5.84425e-11	1.46225e-09
ENSG00000167612	ANKRD33	ankyrin repeat domain 33	26.751	0	0.00372426	-8.06883	5.97304e-11	1.4935e-09
ENSG00000219565	ZNF259P1		17.6013	336.767	19.0307	4.25025	6.0004e-11	1.49935e-09
ENSG00000005001	PRSS22	protease, serine 22	29.8437	0	0.0033396	-8.22611	6.03081e-11	1.50597e-09
ENSG00000163286	ALPPL2	alkaline phosphatase, placental like 2	12921.9	0	7.73872e-06	-16.9795	6.0432e-11	1.50808e-09
ENSG00000263648			9.98197	199.422	19.79	4.3067	6.11317e-11	1.52454e-09
ENSG00000162734	PEA15	phosphoprotein enriched in astrocytes 15	2456.95	39810.4	16.2025	4.01815	6.12859e-11	1.52739e-09
ENSG00000154914	USP43	ubiquitin specific peptidase 43	330.905	2.31932	0.007309	-7.09611	6.16496e-11	1.53545e-09
ENSG00000251188			45.4976	0	0.0021931	-8.83281	6.31816e-11	1.57258e-09
ENSG00000213149	CNN2P9		2.07791	37.013	17.0406	4.09091	6.39448e-11	1.59054e-09
ENSG00000267066			0	9.9481	100.481	6.65078	6.3997e-11	1.59081e-09
ENSG00000118298	CA14	carbonic anhydrase 14	470.418	5.3025	0.011482	-6.44448	6.41688e-11	1.59404e-09
ENSG00000183401	CCDC159	coiled-coil domain containing 159	34.187	688.19	20.0744	4.32728	6.42484e-11	1.59498e-09
ENSG00000162174	ASRGL1	asparaginase like 1	1164.91	10.3533	0.00897271	-6.80024	6.49527e-11	1.61142e-09
ENSG00000271652			38.1151	0	0.00261676	-8.578	6.50678e-11	1.61323e-09
ENSG00000111879	FAM184A	family with sequence similarity 184 member A	183.024	0.651634	0.0041045	-7.92858	6.55064e-11	1.62305e-09
ENSG00000182040	USH1G	USH1 protein network component sans	27.5495	0	0.0036167	-8.11111	6.57464e-11	1.62794e-09
ENSG00000166828	SCNN1G	sodium channel epithelial 1 gamma subunit	28.5302	0	0.00349281	-8.1614	6.70158e-11	1.65829e-09
ENSG00000075673	ATP12A	ATPase H+/K+ transporting non-gastric alpha2 subunit	753.549	0.346235	0.0005921	-10.7219	6.85619e-11	1.69545e-09
ENSG00000084674	APOB	apolipoprotein B	53.8182	0	0.00185466	-9.07463	6.9363e-11	1.71415e-09
ENSG00000267466			26.0467	0	0.00382458	-8.03048	6.95486e-11	1.71763e-09
ENSG00000196172	ZNF681	zinc finger protein 681	370.678	1.87755	0.00533353	-7.55069	7.00567e-11	1.72906e-09
ENSG00000188581	KRTAP1-1	keratin associated protein 1-1	0.177485	93.7021	338.043	8.40106	7.03947e-11	1.73628e-09
ENSG00000226887	ERVMER34-1	endogenous retrovirus group MER34 member 1	387.043	2.36065	0.0063559	-7.29769	7.0898e-11	1.74757e-09
ENSG00000137968	SLC44A5	solute carrier family 44 member 5	67.6448	0	0.00147613	-9.40397	7.09796e-11	1.74845e-09
ENSG00000214846			0.645087	20.6719	27.8785	4.80108	7.4852e-11	1.84265e-09
ENSG00000271109			27.005	0	0.00368935	-8.08242	7.58379e-11	1.86572e-09
ENSG00000167895	TMC8	transmembrane channel like 8	26.2062	0	0.00380139	-8.03926	7.67504e-11	1.88695e-09
ENSG00000228709			368.745	3.57477	0.00996292	-6.64922	7.73885e-11	1.90142e-09
ENSG00000203401	NA	NA	26.9208	0	0.00370085	-8.07793	7.81104e-11	1.91792e-09
ENSG00000173320	STOX2	storkhead box 2	940.296	3.50471	0.00383318	-8.02724	7.90365e-11	1.93941e-09
ENSG00000184029	DSCR4	Down syndrome critical region 4	27.5836	0	0.00361224	-8.11289	7.91759e-11	1.94159e-09
ENSG00000147869	CER1	cerberus 1, DAN family BMP antagonist	1318.46	0	7.58401e-05	-13.6867	7.94044e-11	1.94594e-09
ENSG00000234890	HNRNPDLP2		0.473404	11.7008	20.5802	4.36319	7.9466e-11	1.9462e-09
ENSG00000128040	SPINK2	serine peptidase inhibitor, Kazal type 2	25.4235	0	0.00391796	-7.99568	7.9691e-11	1.95046e-09
ENSG00000213526	SETP8		71.9602	0.40498	0.00700775	-7.15683	8.01738e-11	1.96103e-09
ENSG00000124343	XG	Xg blood group	8.75451	105.945	11.9764	3.58212	8.03726e-11	1.96463e-09
ENSG00000177103	DSCAML1	DS cell adhesion molecule like 1	44.0015	0	0.0022675	-8.78468	8.05154e-11	1.96686e-09
ENSG00000171223	JUNB	JunB proto-oncogene, AP-1 transcription factor subunit	323.135	5399.3	16.7043	4.06214	8.06204e-11	1.96817e-09
ENSG00000160191	PDE9A	phosphodiesterase 9A	324.966	3.49147	0.0110484	-6.50002	8.08046e-11	1.97141e-09
ENSG00000090097	PCBP4	poly(rC) binding protein 4	308.66	4547.75	14.7294	3.88063	8.15827e-11	1.98912e-09
ENSG00000170608	FOXA3	forkhead box A3	319.796	3.37384	0.0108593	-6.52493	8.27077e-11	2.01526e-09
ENSG00000131738	KRT33B	keratin 33B	0.297914	59.1227	148.833	7.21755	8.2837e-11	2.01713e-09
ENSG00000106536	POU6F2	POU class 6 homeobox 2	52.1564	0.346883	0.00855175	-6.86956	8.31676e-11	2.02389e-09
ENSG00000134184	GSTM1	glutathione S-transferase mu 1	21.5934	438.286	20.2083	4.33687	8.39697e-11	2.0421e-09
ENSG00000150394	CDH8	cadherin 8	101.031	0.865588	0.0095479	-6.7106	8.44393e-11	2.05222e-09
ENSG00000107736	CDH23	cadherin-related 23	68.8318	1.1818	0.0185952	-5.74892	8.47264e-11	2.05789e-09
ENSG00000100243	CYB5R3	cytochrome b5 reductase 3	2558.53	42578.9	16.6413	4.0567	8.50546e-11	2.06455e-09
ENSG00000235555	SUMO1P4		7.89815	91.9196	11.5051	3.5242	8.51788e-11	2.06625e-09
ENSG00000178233	TMEM151B	transmembrane protein 151B	74.2394	0	0.00134518	-9.53798	8.53241e-11	2.06846e-09
ENSG00000145736	GTF2H2	general transcription factor IIH subunit 2	220.225	1.49451	0.0072371	-7.11037	8.57627e-11	2.07777e-09
ENSG00000229970			27.3449	0	0.00364366	-8.10039	8.65311e-11	2.09506e-09
ENSG00000168077	SCARA3	scavenger receptor class A member 3	640.724	9451.33	14.7489	3.88253	8.69997e-11	2.10408e-09
ENSG00000163191	S100A11	S100 calcium binding protein A11	3287.5	63657	19.3628	4.27521	8.70137e-11	2.10408e-09
ENSG00000133256	PDE6B	phosphodiesterase 6B	127.105	1.72526	0.0143489	-6.12291	8.75356e-11	2.11536e-09
ENSG00000198796	ALPK2	alpha kinase 2	120.261	1056.86	8.7816	3.13448	8.85939e-11	2.13823e-09
ENSG00000152377	SPOCK1	sparc/osteonectin, cwcv and kazal-like domains proteoglycan (testican) 1	130.981	1821.3	13.8953	3.79652	8.85541e-11	2.13823e-09
ENSG00000134013	LOXL2	lysyl oxidase like 2	1677.1	27524.1	16.4108	4.03657	8.88545e-11	2.14317e-09
ENSG00000198087	CD2AP	CD2-associated protein	2184.54	13.6735	0.00630469	-7.30936	9.01955e-11	2.17414e-09
ENSG00000203952	CCDC160	coiled-coil domain containing 160	38.9418	0	0.00256136	-8.60888	9.08532e-11	2.18861e-09
ENSG00000085117	CD82	CD82 molecule	77.7366	1114.5	14.3198	3.83994	9.16757e-11	2.20703e-09
ENSG00000146955	RAB19	RAB19, member RAS oncogene family	28.4212	0	0.00350616	-8.15589	9.20453e-11	2.21454e-09
ENSG00000175868	CALCB	calcitonin related polypeptide beta	27.6483	0	0.00360383	-8.11625	9.24159e-11	2.22205e-09
ENSG00000267448			0.0779422	12.0588	68.3299	6.09445	9.26058e-11	2.22522e-09
ENSG00000222041	LINC00152	long intergenic non-protein coding RNA 152	298.361	4813.89	16.1294	4.01162	9.30945e-11	2.23556e-09
ENSG00000226642	ACTG1P12		1.44228	16.053	10.4735	3.38867	9.35299e-11	2.2446e-09
ENSG00000231918		uncharacterized LOC730100	36.0544	0	0.00276591	-8.49803	9.39178e-11	2.2525e-09
ENSG00000263343			0.560593	18.5206	28.1877	4.81699	9.5479e-11	2.2885e-09
ENSG00000251292	ERVH-1		30.1468	0	0.00330613	-8.24064	9.61394e-11	2.30288e-09
ENSG00000181544	FANCB	Fanconi anemia complementation group B	184.763	0.704938	0.00435425	-7.84336	9.69107e-11	2.31991e-09
ENSG00000197320			27.5582	0	0.00361556	-8.11156	9.70095e-11	2.32082e-09
ENSG00000205358	MT1H	metallothionein 1H	1985.2	0	5.03703e-05	-14.2771	9.70873e-11	2.32123e-09
ENSG00000248485	PCP4L1	Purkinje cell protein 4 like 1	41.7102	0	0.00239176	-8.70771	9.84568e-11	2.3525e-09
ENSG00000236281	NDUFB9P2		20.1519	447.867	22.1198	4.46726	9.97081e-11	2.3809e-09
ENSG00000173511	VEGFB	vascular endothelial growth factor B	360.62	6503.22	18.0287	4.17223	1.00865e-10	2.40703e-09
ENSG00000053524	MCF2L2	MCF.2 cell line derived transforming sequence-like 2	92.618	0.472721	0.00617702	-7.33887	1.00968e-10	2.40799e-09
ENSG00000251363			31.5168	0	0.00316288	-8.30455	1.01226e-10	2.41263e-09
ENSG00000162873	KLHDC8A	kelch domain containing 8A	27.1564	0	0.00366887	-8.09045	1.01431e-10	2.416e-09
ENSG00000267533			49.6708	863.673	17.355	4.11728	1.01593e-10	2.41835e-09
ENSG00000170571	EMB	embigin	616.87	7.39147	0.0121424	-6.36381	1.01904e-10	2.42424e-09
ENSG00000174607	UGT8	UDP glycosyltransferase 8	182.987	0.137881	0.00129928	-9.58808	1.02593e-10	2.43913e-09
ENSG00000264919	NA	NA	28.9337	0	0.00344427	-8.18158	1.02962e-10	2.44637e-09
ENSG00000117834	SLC5A9	solute carrier family 5 member 9	221.774	0	0.000450706	-11.1155	1.03658e-10	2.46138e-09
ENSG00000155629	PIK3AP1	phosphoinositide-3-kinase adaptor protein 1	152.518	0.620463	0.0047207	-7.72678	1.04357e-10	2.47644e-09
ENSG00000214144			7.36609	67.1736	9.01056	3.17162	1.053e-10	2.49571e-09
ENSG00000108684	ASIC2	acid sensing ion channel subunit 2	27.2255	0	0.00365959	-8.0941	1.05239e-10	2.49571e-09
ENSG00000167642	SPINT2	serine peptidase inhibitor, Kunitz type, 2	4489.42	74.3969	0.0165935	-5.91324	1.05854e-10	2.50729e-09
ENSG00000168079	SCARA5	scavenger receptor class A member 5	25.5251	0	0.00390243	-8.00141	1.06044e-10	2.51024e-09
ENSG00000151376	ME3	malic enzyme 3	37.2638	424.558	11.3655	3.50659	1.07607e-10	2.54567e-09
ENSG00000095637	SORBS1	sorbin and SH3 domain containing 1	1044.06	10.6707	0.0103151	-6.59909	1.08392e-10	2.56265e-09
ENSG00000142408	CACNG8	calcium voltage-gated channel auxiliary subunit gamma 8	61.8256	0.359547	0.00742095	-7.07418	1.08761e-10	2.56978e-09
ENSG00000226547	SSU72P1		1.83543	38.4238	19.9045	4.31502	1.09659e-10	2.58939e-09
ENSG00000178723	GLULP4		0.677454	13.413	17.3811	4.11944	1.11122e-10	2.62122e-09
ENSG00000114656	KIAA1257	KIAA1257	25.8503	0	0.00385352	-8.01961	1.11144e-10	2.62122e-09
ENSG00000187642	PERM1	PPARGC1 and ESRR induced regulator, muscle 1	2.8039	73.8686	25.4721	4.67085	1.12281e-10	2.6464e-09
ENSG00000100078	PLA2G3	phospholipase A2 group III	296.287	0.334845	0.00146715	-9.41277	1.12377e-10	2.64703e-09
ENSG00000237276	ANO7P1		4.17235	67.0159	15.7094	3.97355	1.13143e-10	2.66343e-09
ENSG00000166405	RIC3	RIC3 acetylcholine receptor chaperone	152.527	0.633203	0.00480389	-7.70158	1.14732e-10	2.69918e-09
ENSG00000267149			27.73	0	0.00359324	-8.1205	1.14943e-10	2.70246e-09
ENSG00000235280	MCF2L-AS1		25.165	0	0.00395804	-7.981	1.15539e-10	2.7148e-09
ENSG00000188483	IER5L	immediate early response 5-like	153.067	2054.57	13.4146	3.74573	1.15632e-10	2.71532e-09
ENSG00000103089	FA2H	fatty acid 2-hydroxylase	276.777	0	0.000361172	-11.435	1.16743e-10	2.73974e-09
ENSG00000161638	ITGA5	integrin subunit alpha 5	1505.52	27453.5	18.2341	4.18856	1.18773e-10	2.78565e-09
ENSG00000215481	BCRP3		110.929	0.462511	0.00506636	-7.62484	1.19922e-10	2.81088e-09
ENSG00000172927	MYEOV	myeloma overexpressed	13.2651	187.152	14.0105	3.80844	1.2019e-10	2.81544e-09
ENSG00000259179	UBE2CP4		2.48279	92.4505	35.8336	5.16324	1.21227e-10	2.83798e-09
ENSG00000100311	PDGFB	platelet derived growth factor subunit B	121.311	0	0.000823646	-10.2457	1.2166e-10	2.84637e-09
ENSG00000253348			25.6358	0	0.00388564	-8.00763	1.23014e-10	2.87629e-09
ENSG00000159335	PTMS	parathymosin	3645.63	80927	22.1978	4.47234	1.23164e-10	2.87805e-09
ENSG00000101336	HCK	HCK proto-oncogene, Src family tyrosine kinase	57.5415	0	0.00173486	-9.17096	1.23371e-10	2.88111e-09
ENSG00000237550	RPL9P9		1849.29	6.24688	0.00343188	-8.18678	1.24073e-10	2.89575e-09
ENSG00000167767	KRT80	keratin 80	9.63698	137.538	14.1356	3.82126	1.24197e-10	2.89687e-09
ENSG00000111837	MAK	male germ cell associated kinase	28.1335	0	0.00354189	-8.14127	1.24367e-10	2.89907e-09
ENSG00000214297	ALDOAP2		45.1898	984.17	21.7327	4.4418	1.25917e-10	2.93339e-09
ENSG00000239719			3.3676	72.4154	20.9123	4.38628	1.32303e-10	3.08029e-09
ENSG00000138336	TET1	tet methylcytosine dioxygenase 1	4056.55	13.5237	0.00335837	-8.21802	1.33038e-10	3.09552e-09
ENSG00000165061	ZMAT4	zinc finger matrin-type 4	79.3573	0	0.00125854	-9.63404	1.33521e-10	3.10487e-09
ENSG00000242715	CCDC169	coiled-coil domain containing 169	191.221	2.04347	0.0112035	-6.47991	1.34596e-10	3.12797e-09
ENSG00000236480	PKMP1		247.11	4555.96	18.4299	4.20397	1.39319e-10	3.23576e-09
ENSG00000111799	COL12A1	collagen type XII alpha 1 chain	804.573	8201.91	10.193	3.3495	1.41623e-10	3.28726e-09
ENSG00000157890	MEGF11	multiple EGF like domains 11	41.8783	0	0.00238218	-8.7135	1.42226e-10	3.29926e-09
ENSG00000169253			215.516	3369.68	15.6286	3.96611	1.4257e-10	3.30523e-09
ENSG00000137573	SULF1	sulfatase 1	297.578	4582.89	15.3958	3.94446	1.44601e-10	3.3503e-09
ENSG00000242882	RPL5P11		147.274	1.23684	0.00907105	-6.78451	1.45387e-10	3.36646e-09
ENSG00000105877	DNAH11	dynein axonemal heavy chain 11	180.185	1.38753	0.00825103	-6.92121	1.46914e-10	3.39975e-09
ENSG00000154274	C4orf19	chromosome 4 open reading frame 19	38.213	0.0689403	0.00440948	-7.82518	1.51328e-10	3.49978e-09
ENSG00000164932	CTHRC1	collagen triple helix repeat containing 1	133.631	1614.24	12.0715	3.59353	1.5515e-10	3.58496e-09
ENSG00000101098	RIMS4	regulating synaptic membrane exocytosis 4	580.231	6.13085	0.0107367	-6.5413	1.55199e-10	3.58496e-09
ENSG00000163421	PROK2	prokineticin 2	25.0959	0	0.0039689	-7.97704	1.57438e-10	3.63449e-09
ENSG00000261787	TCF24	transcription factor 24	23.9459	0	0.00415871	-7.90965	1.57933e-10	3.64372e-09
ENSG00000183086	NA	NA	62.085	0	0.0016081	-9.28042	1.58188e-10	3.6474e-09
ENSG00000204644	ZFP57	ZFP57 zinc finger protein	750.778	0	0.000133177	-12.8744	1.58409e-10	3.6503e-09
ENSG00000204789	ZNF204P		399.92	2.21677	0.00579164	-7.43181	1.59427e-10	3.67154e-09
ENSG00000186340	THBS2	thrombospondin 2	754.243	10461.7	13.8687	3.79376	1.60199e-10	3.68709e-09
ENSG00000126785	RHOJ	ras homolog family member J	4.10626	108.864	25.9052	4.69517	1.61241e-10	3.70884e-09
ENSG00000215045	GRID2IP	Grid2 interacting protein	25.1541	0	0.00395975	-7.98037	1.64344e-10	3.77793e-09
ENSG00000255666			383.432	0	0.000260735	-11.9051	1.64507e-10	3.77941e-09
ENSG00000255474		uncharacterized LOC101929549	143.515	0.137881	0.00165638	-9.23775	1.64703e-10	3.78164e-09
ENSG00000172062	SMN1	survival of motor neuron 1, telomeric	494.608	3.43803	0.00715175	-7.12749	1.66087e-10	3.81113e-09
ENSG00000141469	SLC14A1	solute carrier family 14 member 1 (Kidd blood group)	1.27505	618.322	449.745	8.81296	1.66288e-10	3.81344e-09
ENSG00000133665	DYDC2	DPY30 domain containing 2	23.9748	0	0.00415372	-7.91138	1.6732e-10	3.8348e-09
ENSG00000174099	MSRB3	methionine sulfoxide reductase B3	133.188	1327.55	9.96075	3.31625	1.67697e-10	3.84115e-09
ENSG00000165915	SLC39A13	solute carrier family 39 member 13	423.515	6842.96	16.154	4.01382	1.67962e-10	3.84492e-09
ENSG00000101439	CST3	cystatin C	546.782	26497.7	48.4525	5.5985	1.70699e-10	3.90523e-09
ENSG00000237440	ZNF737	zinc finger protein 737	208.198	1.10904	0.00580437	-7.42865	1.71978e-10	3.93213e-09
ENSG00000270210			0.556503	23.2126	35.5103	5.15017	1.72473e-10	3.94109e-09
ENSG00000154316	TDH	L-threonine dehydrogenase (pseudogene)	31.5499	0	0.00315957	-8.30606	1.74887e-10	3.99385e-09
ENSG00000120057	SFRP5	secreted frizzled related protein 5	45.7777	0	0.00217971	-8.84165	1.75116e-10	3.9967e-09
ENSG00000234614			35.2803	0.112221	0.0059983	-7.38123	1.79096e-10	4.08509e-09
ENSG00000168621	GDNF	glial cell derived neurotrophic factor	65.2201	505.88	7.74616	2.95348	1.80546e-10	4.11571e-09
ENSG00000215043	GLULP6		0.901203	11.5849	11.6708	3.54484	1.81386e-10	4.1324e-09
ENSG00000160963	COL26A1	collagen type XXVI alpha 1	1602.79	33.0787	0.0206993	-5.59428	1.81774e-10	4.13876e-09
ENSG00000125144	MT1G	metallothionein 1G	2730.2	2.6063	0.000991211	-9.97852	1.84046e-10	4.18801e-09
ENSG00000163006	CCDC138	coiled-coil domain containing 138	430.542	3.06439	0.00734809	-7.08842	1.85337e-10	4.21486e-09
ENSG00000259169	GNRHR2P1		30.9128	0	0.00322448	-8.27672	1.86069e-10	4.229e-09
ENSG00000173262	SLC2A14	solute carrier family 2 member 14	297.468	2.07706	0.00731616	-7.0947	1.87828e-10	4.26645e-09
ENSG00000261754			23.8237	0	0.00417996	-7.9023	1.88541e-10	4.28009e-09
ENSG00000188582	PAQR9	progestin and adipoQ receptor family member 9	27.0593	0	0.00368198	-8.0853	1.90783e-10	4.32841e-09
ENSG00000183166	CALN1	calneuron 1	122.604	0	0.000814969	-10.261	1.92047e-10	4.3545e-09
ENSG00000172318	B3GALT1	beta-1,3-galactosyltransferase 1	324.565	0.0689403	0.000520352	-10.9082	1.92478e-10	4.3617e-09
ENSG00000261534			3.19812	87.1716	26.461	4.7258	1.93099e-10	4.37318e-09
ENSG00000224473	CCND3P1		0.173276	8.03717	29.7764	4.8961	1.93283e-10	4.37474e-09
ENSG00000231924	PSG1	pregnancy specific beta-1-glycoprotein 1	1.64239	51.1711	29.4258	4.87901	1.93633e-10	4.38006e-09
ENSG00000104967	NOVA2	NOVA alternative splicing regulator 2	231.795	0.990114	0.00470089	-7.73285	1.96631e-10	4.44526e-09
ENSG00000268869	ESPNP	espin pseudogene	26.7061	0	0.0037305	-8.06642	1.97358e-10	4.45905e-09
ENSG00000261156		uncharacterized LOC101927239	36.8676	0	0.00270507	-8.53012	2.00985e-10	4.53833e-09
ENSG00000203908	KHDC3L	KH domain containing 3 like, subcortical maternal complex member	3540.86	0.462511	0.000158858	-12.62	2.044e-10	4.6127e-09
ENSG00000225119	NA	NA	23.2866	0	0.00427595	-7.86954	2.05139e-10	4.62665e-09
ENSG00000171777	RASGRP4	RAS guanyl releasing protein 4	197.852	0	0.000505174	-10.9509	2.05305e-10	4.62765e-09
ENSG00000026950	BTN3A1	butyrophilin subfamily 3 member A1	28.975	378.536	13.0227	3.70296	2.09926e-10	4.72903e-09
ENSG00000239887	C1orf226	chromosome 1 open reading frame 226	222.266	4.12685	0.0190085	-5.71721	2.11659e-10	4.76527e-09
ENSG00000187848	P2RX2	purinergic receptor P2X 2	25.89	0	0.00384763	-8.02181	2.15987e-10	4.85982e-09
ENSG00000254935			1.37459	40.9455	27.8352	4.79884	2.18675e-10	4.91741e-09
ENSG00000102871	TRADD	TNFRSF1A associated via death domain	68.06	1102.7	16.1796	4.01611	2.19949e-10	4.94026e-09
ENSG00000183837	PNMA3	paraneoplastic Ma antigen 3	103.503	0.925022	0.00989379	-6.65926	2.19949e-10	4.94026e-09
ENSG00000266899	AKR1B1P7		5.92698	116.854	19.4051	4.27837	2.22182e-10	4.98748e-09
ENSG00000186847	KRT14	keratin 14	0.267802	4843.29	13168.5	13.6848	2.26561e-10	5.08278e-09
ENSG00000215866	LINC01356	long intergenic non-protein coding RNA 1356	1378.93	8.97402	0.00658	-7.2477	2.28404e-10	5.12113e-09
ENSG00000091986	CCDC80	coiled-coil domain containing 80	1340.04	16871.5	12.5894	3.65414	2.29968e-10	5.15317e-09
ENSG00000137460	FHDC1	FH2 domain containing 1	742.66	14.7411	0.019981	-5.64522	2.30802e-10	5.16882e-09
ENSG00000239332	LINC01119	long intergenic non-protein coding RNA 1119	1.91258	209.838	104.313	6.70477	2.31231e-10	5.1754e-09
ENSG00000260552		uncharacterized LOC101927809	20.9812	297.187	14.102	3.81783	2.35169e-10	5.26047e-09
ENSG00000140678	ITGAX	integrin subunit alpha X	22.9376	0	0.00434073	-7.84785	2.36491e-10	5.28543e-09
ENSG00000256232			23.7796	0	0.00418768	-7.89963	2.36562e-10	5.28543e-09
ENSG00000177853	ZNF518A	zinc finger protein 518A	1272.59	14.1473	0.0111946	-6.48105	2.37382e-10	5.30065e-09
ENSG00000251595	ABCA11P	ATP binding cassette subfamily A member 11, pseudogene	24.8724	0	0.00400443	-7.96419	2.39232e-10	5.33884e-09
ENSG00000159184	HOXB13	homeobox B13	52.2446	0	0.00191042	-9.0319	2.41907e-10	5.3954e-09
ENSG00000147255	IGSF1	immunoglobulin superfamily member 1	954.729	23.8608	0.0250944	-5.31649	2.43171e-10	5.42042e-09
ENSG00000112280	COL9A1	collagen type IX alpha 1	122.942	0	0.00081273	-10.2649	2.53438e-10	5.64598e-09
ENSG00000188822	CNR2	cannabinoid receptor 2	641.26	0	0.000155919	-12.6469	2.54359e-10	5.66319e-09
ENSG00000129354	AP1M2	adaptor related protein complex 1 mu 2 subunit	2711.59	41.7455	0.0154315	-6.01797	2.54769e-10	5.66901e-09
ENSG00000196090	PTPRT	protein tyrosine phosphatase, receptor type T	22.6727	0	0.00439122	-7.83116	2.55052e-10	5.672e-09
ENSG00000170421	KRT8	keratin 8	12834.5	224.606	0.0175078	-5.83586	2.5644e-10	5.69956e-09
ENSG00000189431	RASSF10	Ras association domain family member 10	28.7578	0	0.00346527	-8.17282	2.60361e-10	5.78334e-09
ENSG00000104290	FZD3	frizzled class receptor 3	1008.91	9.33754	0.00935331	-6.74031	2.60989e-10	5.79394e-09
ENSG00000082482	KCNK2	potassium two pore domain channel subfamily K member 2	8.83741	452.285	50.617	5.66155	2.63272e-10	5.84122e-09
ENSG00000184371	CSF1	colony stimulating factor 1	181.744	1953.8	10.7449	3.42558	2.65621e-10	5.88991e-09
ENSG00000135525	MAP7	microtubule associated protein 7	750.509	5.52246	0.00749053	-7.06072	2.6667e-10	5.90975e-09
ENSG00000146904	EPHA1	EPH receptor A1	1665.14	20.8663	0.0125906	-6.31151	2.69369e-10	5.96263e-09
ENSG00000179542	SLITRK4	SLIT and NTRK like family member 4	91.4306	0.224443	0.00354464	-8.14015	2.69218e-10	5.96263e-09
ENSG00000136014	USP44	ubiquitin specific peptidase 44	1951.37	3.397	0.00179198	-9.12423	2.69757e-10	5.96777e-09
ENSG00000186470	BTN3A2	butyrophilin subfamily 3 member A2	30.2492	468.007	15.424	3.94711	2.70689e-10	5.98493e-09
ENSG00000206503	HLA-A	major histocompatibility complex, class I, A	1218.01	20677.1	16.9749	4.08533	2.72796e-10	6.02802e-09
ENSG00000213757			36.0316	479.619	13.277	3.73086	2.7313e-10	6.03191e-09
ENSG00000224712	NPIPA3	nuclear pore complex interacting protein family member A3	31.6805	0.0587449	0.00499504	-7.64529	2.73875e-10	6.04486e-09
ENSG00000251095			70.7433	0	0.00141157	-9.46849	2.74965e-10	6.06542e-09
ENSG00000165591	FAAH2	fatty acid amide hydrolase 2	204.51	1.25646	0.0066295	-7.23688	2.76272e-10	6.09073e-09
ENSG00000170927	PKHD1	polycystic kidney and hepatic disease 1 (autosomal recessive)	23.0618	0	0.00431745	-7.8556	2.79012e-10	6.14761e-09
ENSG00000003989	SLC7A2	solute carrier family 7 member 2	612.972	6.42587	0.0106445	-6.55374	2.7983e-10	6.16206e-09
ENSG00000268351	NA	NA	590.912	0	0.000169201	-12.529	2.80162e-10	6.16582e-09
ENSG00000136859	ANGPTL2	angiopoietin like 2	192.05	2000.97	10.4141	3.38047	2.81617e-10	6.19428e-09
ENSG00000185668	POU3F1	POU class 3 homeobox 1	158.155	0.897155	0.00630094	-7.31022	2.84458e-10	6.25317e-09
ENSG00000245812		uncharacterized LOC101927740	0.740047	82.2218	97.9967	6.61466	2.86738e-10	6.29965e-09
ENSG00000197943	PLCG2	phospholipase C gamma 2	232.55	3.40546	0.0150675	-6.05241	2.87198e-10	6.30614e-09
ENSG00000233401	PRKAR1AP1		3.42492	53.1913	15.1184	3.91824	2.93965e-10	6.45103e-09
ENSG00000154080	CHST9	carbohydrate sulfotransferase 9	120.367	0	0.000830103	-10.2344	2.97281e-10	6.52005e-09
ENSG00000166333	ILK	integrin linked kinase	10.9888	162.567	14.6695	3.87474	2.98289e-10	6.53841e-09
ENSG00000102001	CACNA1F	calcium voltage-gated channel subunit alpha1 F	35.7875	0.0689403	0.00470749	-7.73083	2.99095e-10	6.55231e-09
ENSG00000198515	CNGA1	cyclic nucleotide gated channel alpha 1	23.5499	0	0.00422834	-7.88569	3.03202e-10	6.63848e-09
ENSG00000073849	ST6GAL1	ST6 beta-galactoside alpha-2,6-sialyltransferase 1	4998.61	58.4976	0.0117225	-6.41457	3.08308e-10	6.74641e-09
ENSG00000077274	CAPN6	calpain 6	127.689	0.829152	0.00727097	-7.10364	3.10648e-10	6.79372e-09
ENSG00000187624	C17orf97	chromosome 17 open reading frame 97	17.0249	257.549	15.0453	3.91124	3.11575e-10	6.8101e-09
ENSG00000213976			135.585	0.939918	0.00766422	-7.02765	3.12942e-10	6.83605e-09
ENSG00000129455	KLK8	kallikrein related peptidase 8	24.2356	0	0.00410921	-7.92692	3.19127e-10	6.96719e-09
ENSG00000130287	NCAN	neurocan	69.4639	0.275761	0.00540167	-7.53238	3.22214e-10	7.03057e-09
ENSG00000135063	FAM189A2	family with sequence similarity 189 member A2	186.162	3.08518	0.0171005	-5.86982	3.31243e-10	7.22345e-09
ENSG00000259715			25.3174	0	0.00393432	-7.98967	3.31659e-10	7.22838e-09
ENSG00000077522	ACTN2	actinin alpha 2	37.8679	0.224443	0.00854519	-6.87067	3.32323e-10	7.23873e-09
ENSG00000146013	GFRA3	GDNF family receptor alpha 3	23.3954	0	0.00425616	-7.87623	3.3399e-10	7.2709e-09
ENSG00000180815	MAP3K15	mitogen-activated protein kinase kinase kinase 15	68.6321	0.421754	0.00759113	-7.04147	3.35166e-10	7.29234e-09
ENSG00000152969	JAKMIP1	janus kinase and microtubule interacting protein 1	58.3711	0	0.00171025	-9.19158	3.38124e-10	7.35251e-09
ENSG00000182534	MXRA7	matrix remodeling associated 7	577.112	9659.32	16.7346	4.06476	3.39175e-10	7.37117e-09
ENSG00000143512	HHIPL2	HHIP like 2	8.80003	92.4444	10.3982	3.37826	3.41282e-10	7.41275e-09
ENSG00000230937	MIR205HG	microRNA 205	208.856	0	0.000478569	-11.029	3.43233e-10	7.45088e-09
ENSG00000269396	NA	NA	1.56689	31.9336	19.2176	4.26436	3.50093e-10	7.59548e-09
ENSG00000089250	NOS1	nitric oxide synthase 1	47.7352	0	0.00209051	-8.90193	3.53242e-10	7.65945e-09
ENSG00000227344	HAUS6P1		203.711	3.80883	0.0191787	-5.70435	3.55735e-10	7.70477e-09
ENSG00000233045			52.57	0.481536	0.0110411	-6.50097	3.55577e-10	7.70477e-09
ENSG00000140832	MARVELD3	MARVEL domain containing 3	277.432	3.11327	0.0115781	-6.43246	3.58124e-10	7.75212e-09
ENSG00000226942	IL9RP3		23.6195	0	0.00421594	-7.88993	3.60756e-10	7.80467e-09
ENSG00000256288			107.745	0	0.000927259	-10.0747	3.61092e-10	7.80752e-09
ENSG00000189292	FAM150B	family with sequence similarity 150 member B	48.4291	0	0.00206062	-8.92271	3.61574e-10	7.81353e-09
ENSG00000204282	TNRC6C-AS1	TNRC6C antisense RNA 1	22.045	0	0.00451569	-7.79084	3.62008e-10	7.81848e-09
ENSG00000095752	IL11	interleukin 11	81.5548	1242.55	15.2183	3.92774	3.63888e-10	7.8502e-09
ENSG00000087128	TMPRSS11E	transmembrane protease, serine 11E	33.712	0	0.00295753	-8.40139	3.63764e-10	7.8502e-09
ENSG00000092929	UNC13D	unc-13 homolog D	270.639	5.82482	0.0218839	-5.51399	3.69525e-10	7.96732e-09
ENSG00000219755			3.72214	99.5902	26.0823	4.705	3.70025e-10	7.9736e-09
ENSG00000196247	ZNF107	zinc finger protein 107	644.155	6.69419	0.0105458	-6.56719	3.71276e-10	7.99604e-09
ENSG00000232233		uncharacterized LOC102724699	33.546	0.224443	0.00964285	-6.69632	3.77616e-10	8.12801e-09
ENSG00000181450	ZNF678	zinc finger protein 678	686.259	5.44137	0.00807358	-6.95257	3.78434e-10	8.14101e-09
ENSG00000260549	MT1L	metallothionein 1L (gene/pseudogene)	30.8504	375.144	12.124	3.5998	3.79266e-10	8.15432e-09
ENSG00000197385	ZNF860	zinc finger protein 860	75.7455	0.405452	0.00666424	-7.22934	3.79889e-10	8.16312e-09
ENSG00000164695	CHMP4C	charged multivesicular body protein 4C	101.079	1.03675	0.011235	-6.47586	3.85318e-10	8.27514e-09
ENSG00000231107	LINC01508	long intergenic non-protein coding RNA 1508	77.9222	0	0.00128169	-9.60774	3.90334e-10	8.37816e-09
ENSG00000159618	ADGRG5	adhesion G protein-coupled receptor G5	177.687	2.32368	0.0136325	-6.19681	3.90761e-10	8.38259e-09
ENSG00000163406	SLC15A2	solute carrier family 15 member 2	37.4488	0.472721	0.0152527	-6.03479	3.91484e-10	8.3934e-09
ENSG00000259976	MIR568	microRNA 568	2.91101	62.7537	20.8746	4.38368	3.95031e-10	8.4647e-09
ENSG00000163624	CDS1	CDP-diacylglycerol synthase 1	275.103	2.99108	0.011232	-6.47624	3.97498e-10	8.51279e-09
ENSG00000185156	MFSD6L	major facilitator superfamily domain containing 6 like	29.7214	0	0.0033533	-8.2202	3.97841e-10	8.51537e-09
ENSG00000226964	RHEBP2		112.303	0.543028	0.00572072	-7.44959	3.98956e-10	8.53445e-09
ENSG00000145723	GIN1	gypsy retrotransposon integrase 1	101.508	0.379172	0.00471587	-7.72826	4.00331e-10	8.55907e-09
ENSG00000070404	FSTL3	follistatin like 3	194.076	9907.71	51.025	5.67313	4.01003e-10	8.56863e-09
ENSG00000255213	NPM1P35		21.3219	0	0.00466812	-7.74294	4.06631e-10	8.6792e-09
ENSG00000124143	ARHGAP40	Rho GTPase activating protein 40	218.439	0	0.000457584	-11.0937	4.06427e-10	8.6792e-09
ENSG00000260091			30.9712	0	0.00321842	-8.27943	4.09073e-10	8.72643e-09
ENSG00000238178			613.24	1.86951	0.00321111	-8.28271	4.09894e-10	8.73906e-09
ENSG00000250303		uncharacterized LOC283140	8.60291	119.804	13.7774	3.78424	4.10157e-10	8.7398e-09
ENSG00000217733	CCT7P1		20.5823	413.45	19.9953	4.32159	4.14657e-10	8.83077e-09
ENSG00000115295	CLIP4	CAP-Gly domain containing linker protein family member 4	17.6417	176.239	9.93925	3.31314	4.17154e-10	8.87408e-09
ENSG00000183783	KCTD8	potassium channel tetramerization domain containing 8	21.8656	0	0.00455258	-7.7791	4.17156e-10	8.87408e-09
ENSG00000112742	TTK	TTK protein kinase	1239.8	11.7461	0.00955404	-6.70967	4.21246e-10	8.9561e-09
ENSG00000175894	TSPEAR	thrombospondin type laminin G domain and EAR repeats	67.6139	0.519353	0.00914661	-6.77255	4.27888e-10	9.09226e-09
ENSG00000173231	TERF1P1		23.1372	0	0.00430344	-7.86029	4.28214e-10	9.09413e-09
ENSG00000137809	ITGA11	integrin subunit alpha 11	124.178	18360.8	147.74	7.20692	4.28633e-10	9.09798e-09
ENSG00000115318	LOXL3	lysyl oxidase like 3	199.718	3642.31	18.2286	4.18813	4.29039e-10	9.10154e-09
ENSG00000076716	GPC4	glypican 4	12080.2	159.433	0.013206	-6.24266	4.42379e-10	9.37932e-09
ENSG00000141639	MAPK4	mitogen-activated protein kinase 4	68.6862	0.69247	0.0115208	-6.43962	4.42641e-10	9.37968e-09
ENSG00000170231	FABP6	fatty acid binding protein 6	20.7183	0	0.00480347	-7.70171	4.43486e-10	9.39237e-09
ENSG00000258053			21.2116	0	0.00469228	-7.7355	4.44833e-10	9.41567e-09
ENSG00000185551	NR2F2	nuclear receptor subfamily 2 group F member 2	116.565	917.49	7.86516	2.97548	4.45483e-10	9.4242e-09
ENSG00000171992	SYNPO	synaptopodin	351.484	4227.44	12.0243	3.58788	4.4843e-10	9.4813e-09
ENSG00000204072	ARMCX7P		26.6697	0	0.00373556	-8.06446	4.49061e-10	9.4894e-09
ENSG00000178947	SMIM10L2A		1171.15	3.54746	0.00311417	-8.32693	4.49436e-10	9.49206e-09
ENSG00000204882	GPR20	G protein-coupled receptor 20	20.9693	0	0.00474625	-7.719	4.51083e-10	9.52159e-09
ENSG00000117707	PROX1	prospero homeobox 1	31.0851	0	0.00320666	-8.28471	4.57396e-10	9.64952e-09
ENSG00000100290	BIK	BCL2 interacting killer	85.4398	0.814955	0.0106963	-6.54675	4.58e-10	9.65693e-09
ENSG00000186094	AGBL4	ATP/GTP binding protein-like 4	22.0115	0	0.00452254	-7.78865	4.58972e-10	9.67208e-09
ENSG00000161681	SHANK1	SH3 and multiple ankyrin repeat domains 1	22.151	218.279	9.81438	3.2949	4.59856e-10	9.68537e-09
ENSG00000113578	FGF1	fibroblast growth factor 1	76.7113	655.739	8.53832	3.09395	4.639e-10	9.76515e-09
ENSG00000106211	HSPB1	heat shock protein family B (small) member 1	2518.31	62972.5	25.0049	4.64414	4.64599e-10	9.77449e-09
ENSG00000110811	P3H3	prolyl 3-hydroxylase 3	553.062	8638.83	15.6174	3.96508	4.66165e-10	9.80204e-09
ENSG00000131941	RHPN2	rhophilin, Rho GTPase binding protein 2	1126.98	13.9293	0.0124475	-6.328	4.67812e-10	9.83126e-09
ENSG00000176678	FOXL1	forkhead box L1	15.8826	205.771	12.8809	3.68717	4.68935e-10	9.84944e-09
ENSG00000169896	ITGAM	integrin subunit alpha M	420.664	0	0.000237663	-12.0388	4.71526e-10	9.89842e-09
ENSG00000260526		uncharacterized LOC105377371	21.5085	0	0.0046278	-7.75546	4.76831e-10	1.00043e-08
ENSG00000235701	PCBP2P1		3.59159	42.3728	11.5053	3.52422	4.7758e-10	1.00145e-08
ENSG00000235373	NA	NA	39.1435	0	0.00254819	-8.61631	4.81908e-10	1.00997e-08
ENSG00000260266		peptidylprolyl isomerase A (cyclophilin A) pseudogene	165.544	0	0.000603706	-10.6939	4.8365e-10	1.01307e-08
ENSG00000235028	HMGN1P30		21.3552	0	0.00466088	-7.74518	4.9075e-10	1.02737e-08
ENSG00000205221	VIT	vitrin	8.58307	111.052	12.801	3.67818	4.93744e-10	1.03308e-08
ENSG00000100968	NFATC4	nuclear factor of activated T-cells 4	380.824	8149.84	21.3952	4.41921	4.95384e-10	1.03594e-08
ENSG00000140968	IRF8	interferon regulatory factor 8	23.817	0	0.00418112	-7.90189	4.97552e-10	1.0399e-08
ENSG00000226091	LINC00937	long intergenic non-protein coding RNA 937	106.28	1.37824	0.0138958	-6.1692	4.99805e-10	1.04404e-08
ENSG00000180447	GAS1	growth arrest specific 1	101.176	1387.98	13.7059	3.77673	5.0129e-10	1.04657e-08
ENSG00000214047	RPS11P7		0.18542	7.33651	26.0546	4.70346	5.11499e-10	1.0673e-08
ENSG00000105989	WNT2	Wnt family member 2	4.61961	278.711	59.0749	5.88447	5.13968e-10	1.07187e-08
ENSG00000135253	KCP	kielin/chordin-like protein	98.6848	0.883896	0.00995999	-6.64964	5.27505e-10	1.0995e-08
ENSG00000198106			31.628	0.0344702	0.00423822	-7.88233	5.30498e-10	1.10514e-08
ENSG00000237676	RPL30P4		100.157	1889.59	18.8484	4.23637	5.35668e-10	1.1153e-08
ENSG00000249675			21.0082	0	0.0047375	-7.72166	5.38319e-10	1.12021e-08
ENSG00000185055	EFCAB10		21.7979	0	0.00456664	-7.77465	5.41563e-10	1.12635e-08
ENSG00000170379	TCAF2	TRPM8 channel associated factor 2	6.24367	69.222	10.9277	3.44992	5.47462e-10	1.138e-08
ENSG00000128016	ZFP36	ZFP36 ring finger protein	162.524	1500.34	9.22644	3.20577	5.49317e-10	1.14123e-08
ENSG00000141622	RNF165	ring finger protein 165	59.02	0	0.00169147	-9.2075	5.50486e-10	1.14304e-08
ENSG00000126583	PRKCG	protein kinase C gamma	111.623	2.60946	0.0242515	-5.36578	5.54415e-10	1.14994e-08
ENSG00000136944	LMX1B	LIM homeobox transcription factor 1 beta	19.7191	0	0.00504564	-7.63075	5.54354e-10	1.14994e-08
ENSG00000248180	GAPDHP60		598.258	10995.2	18.3758	4.19974	5.56233e-10	1.15309e-08
ENSG00000261039		uncharacterized LOC101929504	0.0308334	36.2418	277.771	8.11775	5.56605e-10	1.15324e-08
ENSG00000213280			95.0351	2308.24	24.2638	4.60074	5.57913e-10	1.15532e-08
ENSG00000159714	ZDHHC1	zinc finger DHHC-type containing 1	49.6313	860.156	17.2981	4.11254	5.60613e-10	1.16028e-08
ENSG00000185842	DNAH14	dynein axonemal heavy chain 14	326.025	2.61263	0.00831776	-6.90959	5.66281e-10	1.17138e-08
ENSG00000230707			48.1383	0	0.00207304	-8.91403	5.66976e-10	1.17218e-08
ENSG00000203805	PLPP4	phospholipid phosphatase 4	9.66201	812.414	83.2323	6.37907	5.83246e-10	1.20517e-08
ENSG00000229809	ZNF688	zinc finger protein 688	53.2055	896.163	16.8137	4.07157	5.86932e-10	1.21213e-08
ENSG00000165548	TMEM63C	transmembrane protein 63C	63.5168	1.33938	0.0226258	-5.46589	5.91947e-10	1.22182e-08
ENSG00000163817	SLC6A20	solute carrier family 6 member 20	26.8754	0	0.00370708	-8.0755	5.94346e-10	1.22611e-08
ENSG00000143429		lymphocyte-specific protein 1 pseudogene	109.091	1222.48	11.1968	3.48501	6.0345e-10	1.24422e-08
ENSG00000230889	SHC1P1		1.72003	26.1737	14.4359	3.85159	6.11125e-10	1.25937e-08
ENSG00000176165	FOXG1	forkhead box G1	37.8258	0	0.00263673	-8.56703	6.14278e-10	1.26518e-08
ENSG00000169635	HIC2	hypermethylated in cancer 2	4549.44	66.2952	0.0145938	-6.0985	6.16272e-10	1.2686e-08
ENSG00000225840			0	5.9494	60.494	5.91872	6.16667e-10	1.26873e-08
ENSG00000225868		uncharacterized 100631378	20.0964	0	0.00495138	-7.65795	6.21986e-10	1.27899e-08
ENSG00000254772	EEF1G	eukaryotic translation elongation factor 1 gamma	0.212423	14.7468	47.5214	5.57051	6.24194e-10	1.28284e-08
ENSG00000260265			20.8927	0	0.00476356	-7.71374	6.27016e-10	1.28795e-08
ENSG00000159840	ZYX	zyxin	4134.78	47971.9	11.6018	3.53627	6.27495e-10	1.28824e-08
ENSG00000031691	CENPQ	centromere protein Q	234.542	1.70742	0.00770288	-7.02039	6.30442e-10	1.29359e-08
ENSG00000255020			19.785	0	0.00502891	-7.63554	6.43843e-10	1.32038e-08
ENSG00000145536	ADAMTS16	ADAM metallopeptidase with thrombospondin type 1 motif 16	329.266	5.38546	0.0166546	-5.90793	6.52335e-10	1.33682e-08
ENSG00000213988	ZNF90	zinc finger protein 90	806.459	10.3332	0.0129355	-6.27252	6.52559e-10	1.33682e-08
ENSG00000249896			22.1399	0	0.00449642	-7.79701	6.55616e-10	1.34236e-08
ENSG00000186310	NAP1L3	nucleosome assembly protein 1 like 3	941.765	10.6265	0.0113885	-6.45627	6.56142e-10	1.34272e-08
ENSG00000250786	SNHG18		98.3941	1251.77	12.7101	3.66791	6.57755e-10	1.3453e-08
ENSG00000007933	FMO3	flavin containing monooxygenase 3	0.863012	21.2132	22.1318	4.46805	6.66725e-10	1.36292e-08
ENSG00000167748	KLK1	kallikrein 1	19.8944	0	0.0050014	-7.64345	6.67764e-10	1.36431e-08
ENSG00000204710	SPDYC	speedy/RINGO cell cycle regulator family member C	19.891	0	0.00500226	-7.6432	6.7094e-10	1.37007e-08
ENSG00000078053	AMPH	amphiphysin	56.3325	532.19	9.43233	3.23761	6.75287e-10	1.37821e-08
ENSG00000197324	LRP10	LDL receptor related protein 10	970.623	13874	14.2926	3.8372	6.79295e-10	1.38491e-08
ENSG00000158747	NBL1	neuroblastoma 1, DAN family BMP antagonist	45.4451	3492.92	76.6937	6.26104	6.79181e-10	1.38491e-08
ENSG00000120896	SORBS3	sorbin and SH3 domain containing 3	929.127	14667.4	15.7847	3.98045	6.8346e-10	1.39191e-08
ENSG00000081479	LRP2	LDL receptor related protein 2	568.964	0	0.000175727	-12.4744	6.83344e-10	1.39191e-08
ENSG00000168421	RHOH	ras homolog family member H	27.1648	0	0.00366773	-8.0909	6.85986e-10	1.39631e-08
ENSG00000138658	ZGRF1	zinc finger GRF-type containing 1	958.564	6.66888	0.00706075	-7.14596	6.89464e-10	1.40264e-08
ENSG00000229880	IMMTP1		6.45951	75.2551	11.4879	3.52205	6.89879e-10	1.40274e-08
ENSG00000225784	NA	NA	25.1346	0	0.00396281	-7.97926	6.90544e-10	1.40335e-08
ENSG00000229546	LINC00428		20.9503	0	0.00475052	-7.7177	6.91387e-10	1.40431e-08
ENSG00000267265			84.6426	1.00118	0.0129944	-6.26596	6.92365e-10	1.40555e-08
ENSG00000115816	CEBPZ	CCAAT/enhancer binding protein zeta	2835.36	32.532	0.0115085	-6.44115	7.042e-10	1.42882e-08
ENSG00000157703	SVOPL	SVOP like	19.8811	0	0.00500473	-7.64249	7.11066e-10	1.44199e-08
ENSG00000145708	CRHBP	corticotropin releasing hormone binding protein	31.7939	0	0.0031354	-8.31714	7.21089e-10	1.46154e-08
ENSG00000168116	KIAA1586	KIAA1586	382.258	2.35614	0.00642366	-7.28239	7.24178e-10	1.46702e-08
ENSG00000228038	VN1R51P		22.5885	0	0.00440752	-7.82582	7.26719e-10	1.47138e-08
ENSG00000130032	PRRG3	proline rich and Gla domain 3	72.9129	0.740869	0.0115167	-6.44013	7.32403e-10	1.48211e-08
ENSG00000164879	CA3	carbonic anhydrase 3	50.8513	0	0.00196266	-8.99298	7.32995e-10	1.48252e-08
ENSG00000272668			0.393847	11.3375	23.1601	4.53357	7.3384e-10	1.48344e-08
ENSG00000110786	PTPN5	protein tyrosine phosphatase, non-receptor type 5	68.8259	0	0.00145083	-9.4289	7.36739e-10	1.48852e-08
ENSG00000203685	STUM	stum, mechanosensory transduction mediator homolog	18.898	0	0.00526371	-7.56971	7.41469e-10	1.49728e-08
ENSG00000163815	CLEC3B	C-type lectin domain family 3 member B	0.956383	1068.43	1011.49	9.98227	7.4403e-10	1.50166e-08
ENSG00000164749	HNF4G	hepatocyte nuclear factor 4 gamma	20.7611	0	0.0047936	-7.70467	7.45312e-10	1.50345e-08
ENSG00000146938	NLGN4X	neuroligin 4, X-linked	1689.82	7.65645	0.00458984	-7.76734	7.49837e-10	1.51178e-08
ENSG00000115594	IL1R1	interleukin 1 receptor type 1	36.628	1222.23	33.2806	5.05661	7.52054e-10	1.5154e-08
ENSG00000124171	PARD6B	par-6 family cell polarity regulator beta	591.64	0.855238	0.00161429	-9.27489	7.52422e-10	1.5154e-08
ENSG00000198010	DLGAP2	DLG associated protein 2	19.219	0	0.00517625	-7.59388	7.53098e-10	1.51596e-08
ENSG00000116260	QSOX1	quiescin sulfhydryl oxidase 1	2574.28	37124.4	14.4207	3.85007	7.57841e-10	1.5247e-08
ENSG00000180172	RPS12P23		42.7944	908.502	21.1823	4.40479	7.61638e-10	1.53153e-08
ENSG00000152413	HOMER1	homer scaffolding protein 1	959.859	10.8594	0.0114166	-6.45273	7.65428e-10	1.53835e-08
ENSG00000172037	LAMB2	laminin subunit beta 2	1778.62	24914.4	14.007	3.80807	7.68417e-10	1.54354e-08
ENSG00000112414	ADGRG6	adhesion G protein-coupled receptor G6	95.6922	0	0.00104393	-9.90376	7.69284e-10	1.54447e-08
ENSG00000185499	MUC1	mucin 1, cell surface associated	25.2744	349.576	13.7807	3.78457	7.711e-10	1.5473e-08
ENSG00000174950	CD164L2	CD164 molecule like 2	18.7373	0	0.00530861	-7.55745	7.79981e-10	1.5643e-08
ENSG00000055118	KCNH2	potassium voltage-gated channel subfamily H member 2	388.682	4.46461	0.0117408	-6.41233	7.83322e-10	1.57018e-08
ENSG00000173947	PIFO	primary cilia formation	254.864	3.8191	0.0153712	-6.02363	7.89228e-10	1.58119e-08
ENSG00000198554	WDHD1	WD repeat and HMG-box DNA binding protein 1	2327.24	30.0606	0.0129593	-6.26987	7.95513e-10	1.59294e-08
ENSG00000078328	RBFOX1	RNA binding protein, fox-1 homolog 1	22.1369	0	0.00449704	-7.79681	7.99183e-10	1.59945e-08
ENSG00000233013	FAM157B		24.9458	0	0.00399269	-7.96842	8.0084e-10	1.60193e-08
ENSG00000272931			20.5001	0	0.00485434	-7.68651	8.02782e-10	1.60498e-08
ENSG00000151725	CENPU	centromere protein U	1282.95	20.2488	0.0158597	-5.97849	8.05848e-10	1.61026e-08
ENSG00000228496		uncharacterized LOC100506405	17.9794	0	0.00553115	-7.4982	8.14288e-10	1.62628e-08
ENSG00000174460	ZCCHC12	zinc finger CCHC-type containing 12	22.873	0	0.00435294	-7.8438	8.1503e-10	1.62691e-08
ENSG00000150907	FOXO1	forkhead box O1	1035.35	13.2525	0.0128954	-6.277	8.18212e-10	1.63241e-08
ENSG00000105131	EPHX3	epoxide hydrolase 3	398.826	4.86726	0.0124516	-6.32753	8.22704e-10	1.64051e-08
ENSG00000214035			5.23629	49.3137	9.25992	3.211	8.30467e-10	1.65513e-08
ENSG00000185477	GPRIN3	GPRIN family member 3	31.6439	0	0.00315021	-8.31033	8.33527e-10	1.66036e-08
ENSG00000143858	SYT2	synaptotagmin 2	385.52	7.09462	0.0186573	-5.74412	8.44274e-10	1.68089e-08
ENSG00000255293	WIZP1		0.912657	17.8596	17.7352	4.14854	8.4709e-10	1.6851e-08
ENSG00000057704	TMCC3	transmembrane and coiled-coil domain family 3	95.1247	0.525711	0.00657089	-7.2497	8.47268e-10	1.6851e-08
ENSG00000163273	NPPC	natriuretic peptide C	21.4316	0	0.00464434	-7.75031	8.50244e-10	1.69014e-08
ENSG00000126247	CAPNS1	calpain small subunit 1	4444.25	66065.7	14.8651	3.89386	8.51501e-10	1.691e-08
ENSG00000187017	ESPN	espin	117.067	0.689403	0.00673742	-7.21359	8.51566e-10	1.691e-08
ENSG00000251664	PCDHA12	protocadherin alpha 12	133.45	0.585993	0.0051366	-7.60497	8.53368e-10	1.6937e-08
ENSG00000104044	OCA2	OCA2 melanosomal transmembrane protein	19.663	0	0.00505996	-7.62666	8.73318e-10	1.7324e-08
ENSG00000060709	RIMBP2	RIMS binding protein 2	19.5988	0	0.00507644	-7.62197	8.83915e-10	1.75251e-08
ENSG00000197329	PELI1	pellino E3 ubiquitin protein ligase 1	1417.24	12.7981	0.00910019	-6.77989	8.86195e-10	1.75612e-08
ENSG00000136114	THSD1	thrombospondin type 1 domain containing 1	9.04993	132.13	14.4515	3.85314	8.87073e-10	1.75695e-08
ENSG00000232545			20.5929	0	0.00483257	-7.69299	8.94776e-10	1.77128e-08
ENSG00000186377	CYP4X1	cytochrome P450 family 4 subfamily X member 1	27.008	0	0.00368894	-8.08258	8.95652e-10	1.7721e-08
ENSG00000267500	ZNF887P		19.7264	0	0.00504379	-7.63128	9.123e-10	1.80411e-08
ENSG00000002330	BAD	BCL2 associated agonist of cell death	106.537	2062.41	19.3414	4.27362	9.16221e-10	1.81092e-08
ENSG00000257179	HMGN2P6		49.7608	0.181009	0.00563588	-7.47114	9.17339e-10	1.8122e-08
ENSG00000144410	CPO	carboxypeptidase O	20.5825	0	0.00483501	-7.69226	9.22061e-10	1.82058e-08
ENSG00000100003	SEC14L2	SEC14 like lipid binding 2	40.6888	592.777	14.5353	3.86149	9.22573e-10	1.82065e-08
ENSG00000116852	KIF21B	kinesin family member 21B	835.805	15.1419	0.018234	-5.77723	9.24901e-10	1.8243e-08
ENSG00000164181	ELOVL7	ELOVL fatty acid elongase 7	77.3314	0	0.00129147	-9.59677	9.26518e-10	1.82655e-08
ENSG00000146352	CLVS2	clavesin 2	23.0585	0	0.00431806	-7.8554	9.27207e-10	1.82697e-08
ENSG00000126733	DACH2	dachshund family transcription factor 2	19.862	0	0.00500953	-7.64111	9.28318e-10	1.82821e-08
ENSG00000182492	BGN	biglycan	90.8441	170662	1876.56	10.8739	9.3289e-10	1.83627e-08
ENSG00000243824	RPL12P6		84.7113	0	0.00117909	-9.72811	9.34428e-10	1.83835e-08
ENSG00000251259			64.879	0.0587449	0.00244302	-8.67712	9.37314e-10	1.84308e-08
ENSG00000233648			0	11.5665	116.665	6.86623	9.42327e-10	1.85198e-08
ENSG00000177807	KCNJ10	potassium voltage-gated channel subfamily J member 10	18.0754	0	0.00550195	-7.50584	9.48977e-10	1.86409e-08
ENSG00000226499			0.692325	32.3211	40.919	5.3547	9.54501e-10	1.87398e-08
ENSG00000188831	DPPA3P2		217.742	0	0.000459048	-11.0891	9.5567e-10	1.87531e-08
ENSG00000139146	FAM60A	family with sequence similarity 60 member A	4872.01	49.6572	0.0102127	-6.6135	9.76342e-10	1.91489e-08
ENSG00000120094	HOXB1	homeobox B1	95.4361	0	0.00104672	-9.8999	9.78872e-10	1.91887e-08
ENSG00000230269		uncharacterized LOC100507194	17.467	0	0.0056925	-7.45672	9.85971e-10	1.93179e-08
ENSG00000205212	CCDC144NL	coiled-coil domain containing 144 family, N-terminal like	24.6193	0	0.00404542	-7.94949	1.00147e-09	1.96115e-08
ENSG00000122254	HS3ST2	heparan sulfate-glucosamine 3-sulfotransferase 2	24.1919	0	0.00411659	-7.92433	1.00209e-09	1.96137e-08
ENSG00000172935	MRGPRF	MAS related GPR family member F	307.235	2227.22	7.24721	2.85743	1.0084e-09	1.97085e-08
ENSG00000141404	GNAL	G protein subunit alpha L	383.881	8.26613	0.0217879	-5.52033	1.00848e-09	1.97085e-08
ENSG00000227184	NA	NA	7427.79	4.1339	0.00057	-10.7768	1.00756e-09	1.97085e-08
ENSG00000196196	HRCT1	histidine rich carboxyl terminus 1	0.383908	89.1078	184.349	7.52629	1.00958e-09	1.97199e-08
ENSG00000261183			24.1519	0.23636	0.0138694	-6.17195	1.01191e-09	1.97553e-08
ENSG00000256771	ZNF253	zinc finger protein 253	343.043	4.8803	0.0145138	-6.10643	1.01292e-09	1.97648e-08
ENSG00000196092	PAX5	paired box 5	140.791	0	0.000709767	-10.4604	1.01464e-09	1.97883e-08
ENSG00000182646	NA	NA	147.256	3.18239	0.0222752	-5.48842	1.02378e-09	1.99565e-08
ENSG00000228648			22.2546	0	0.00447335	-7.80443	1.0307e-09	2.00811e-08
ENSG00000115902	SLC1A4	solute carrier family 1 member 4	197.91	3119.52	15.7548	3.97772	1.04865e-09	2.04203e-08
ENSG00000224078	SNHG14		12052.4	115.879	0.00962276	-6.69933	1.05573e-09	2.05412e-08
ENSG00000248131	LINC01194		252.394	0	0.000396049	-11.302	1.05593e-09	2.05412e-08
ENSG00000131981	LGALS3	lectin, galactoside binding soluble 3	429.319	4580.82	10.6677	3.41518	1.06012e-09	2.06121e-08
ENSG00000169231	THBS3	thrombospondin 3	124.041	1746.65	14.0707	3.81462	1.06391e-09	2.06754e-08
ENSG00000158315	RHBDL2	rhomboid like 2	4.72554	56.569	11.7435	3.5538	1.06807e-09	2.07358e-08
ENSG00000163219	ARHGAP25	Rho GTPase activating protein 25	30.1763	0.148174	0.00819697	-6.93069	1.06811e-09	2.07358e-08
ENSG00000107742	SPOCK2	sparc/osteonectin, cwcv and kazal-like domains proteoglycan (testican) 2	90.4737	1.71619	0.0200521	-5.64011	1.07373e-09	2.08344e-08
ENSG00000141744	PNMT	phenylethanolamine N-methyltransferase	20.4135	0	0.00487483	-7.68043	1.07707e-09	2.08885e-08
ENSG00000146247	PHIP	pleckstrin homology domain interacting protein	2445.46	14.363	0.00591397	-7.40166	1.07967e-09	2.09285e-08
ENSG00000183801	OLFML1	olfactomedin like 1	7.53552	109.878	14.4035	3.84835	1.08041e-09	2.09321e-08
ENSG00000162746	FCRLB	Fc receptor like B	4.39302	52.8284	11.7801	3.55829	1.08113e-09	2.09354e-08
ENSG00000185710	SMG1P4		57.0616	0.673329	0.0135288	-6.20782	1.08522e-09	2.10041e-08
ENSG00000203326	ZNF525		737.71	8.8064	0.0120714	-6.37226	1.08919e-09	2.10701e-08
ENSG00000225191			0.094578	8.82971	45.8927	5.52019	1.09223e-09	2.1116e-08
ENSG00000081842	PCDHA6	protocadherin alpha 6	67.6489	0.448886	0.00810177	-6.94755	1.09266e-09	2.1116e-08
ENSG00000166407	LMO1	LIM domain only 1	39.4547	0.462511	0.0142211	-6.13582	1.0959e-09	2.11679e-08
ENSG00000101938	CHRDL1	chordin-like 1	169.994	3.97706	0.0239695	-5.38266	1.09826e-09	2.12027e-08
ENSG00000256304	CCDC150P1		197.068	0	0.000507183	-10.9452	1.12031e-09	2.16175e-08
ENSG00000142619	PADI3	peptidyl arginine deiminase 3	29.9146	0	0.00333171	-8.22952	1.12612e-09	2.17187e-08
ENSG00000242193		quinone oxidoreductase-like protein 2 pseudogene	25.1056	229.145	9.09498	3.18507	1.12788e-09	2.17415e-08
ENSG00000255710			18.4267	0	0.0053976	-7.53347	1.14534e-09	2.2067e-08
ENSG00000228624		uncharacterized LOC101927768	841.742	12.9914	0.0155509	-6.00686	1.15276e-09	2.21987e-08
ENSG00000224506		uncharacterized LOC643623	21.4015	0	0.00465083	-7.7483	1.17452e-09	2.26063e-08
ENSG00000235695			8.17914	147.827	17.8675	4.15926	1.20216e-09	2.3115e-08
ENSG00000130477	UNC13A	unc-13 homolog A (C. elegans)	879.125	12.9939	0.0148926	-6.06926	1.20165e-09	2.3115e-08
ENSG00000107362	ABHD17B	abhydrolase domain containing 17B	1191.18	11.7485	0.009946	-6.65167	1.21238e-09	2.33e-08
ENSG00000065054	SLC9A3R2	SLC9A3 regulator 2	707.696	11396	16.1009	4.00907	1.21872e-09	2.34099e-08
ENSG00000249210	GAPDHP38		7.67332	118.085	15.204	3.92638	1.23068e-09	2.36073e-08
ENSG00000225695	HNRNPA1P35		151.12	3.21769	0.0219396	-5.51032	1.23085e-09	2.36073e-08
ENSG00000138182	KIF20B	kinesin family member 20B	1526.19	14.6264	0.00964844	-6.69549	1.23037e-09	2.36073e-08
ENSG00000224183	SDHDP6		29.9673	0.472721	0.019048	-5.71422	1.23276e-09	2.36322e-08
ENSG00000177359		ovostatin 2	17.5775	0	0.0056569	-7.46577	1.23684e-09	2.36985e-08
ENSG00000251687			109.624	0	0.000911375	-10.0997	1.25527e-09	2.40396e-08
ENSG00000224882	NA	NA	120.645	0.53932	0.00529481	-7.56121	1.26581e-09	2.42293e-08
ENSG00000100346	CACNA1I	calcium voltage-gated channel subunit alpha1 I	77.6056	1.0864	0.0152679	-6.03336	1.28733e-09	2.46289e-08
ENSG00000232486			18.4865	0	0.00538025	-7.53811	1.29814e-09	2.48232e-08
[truncated: 36,208 more rows]

## Sheet: Sheet2_DESeq_MSC_vs_fibroblast
DESeq_MSC_vs_fibroblast
id	gene.symbol	gene.names	skin_fibroblast	MSC_DPSC	foldChange	log2FoldChange	pval	padj
ENSG00000131668	BARX1	BARX homeobox 1	2.79436	1410.65	487.414	8.929	1.53357e-11	1.00645e-09
ENSG00000144115	THNSL2	threonine synthase-like 2 (S. cerevisiae)	0	496.457	4965.57	12.2777	6.21358e-10	2.38953e-08
ENSG00000128342	LIF	leukemia inhibitory factor	4.49939	910.169	197.911	7.62871	2.46374e-08	5.50474e-07
ENSG00000002330	BAD	BCL2-associated agonist of cell death	13.6838	994.079	72.1266	6.17246	5.682e-08	1.13367e-06
ENSG00000243678	NME1-NME2	NME/NM23 nucleoside diphosphate kinase 2	10.6949	606.528	56.196	5.81239	1.31935e-07	2.30716e-06
ENSG00000132329	RAMP1	receptor (G protein-coupled) activity modifying protein 1	2.41594	1263.97	502.423	8.97276	2.38921e-07	3.82656e-06
ENSG00000131188	PRR7	proline rich 7 (synaptic)	5.70557	323.957	55.8183	5.80267	2.88606e-07	4.4739e-06
ENSG00000101084	C20orf24	chromosome 20 open reading frame 24	6.01164	288.234	47.1779	5.56004	3.34498e-07	5.06053e-06
ENSG00000135083	CCNJL	cyclin J-like	0	77.2914	773.914	9.59603	4.1053e-07	6.03189e-06
ENSG00000179862	CITED4	Cbp/p300-interacting transactivator, with Glu/Asp-rich carboxy-terminal domain, 4	1.81455	241.295	126.084	6.97825	4.73574e-07	6.81014e-06
ENSG00000129824	RPS4Y1	ribosomal protein S4, Y-linked 1	0	2243.74	22438.4	14.4537	5.48296e-07	7.75271e-06
ENSG00000167996	FTH1	ferritin, heavy polypeptide 1	787.23	21931.4	27.8555	4.79989	1.18763e-06	1.49268e-05
ENSG00000184986	TMEM121	transmembrane protein 121	1.36002	97.1224	66.5899	6.05723	1.64393e-06	1.98854e-05
ENSG00000115457	IGFBP2	insulin-like growth factor binding protein 2, 36kDa	25.768	928.319	35.8907	5.16554	1.77041e-06	2.11783e-05
ENSG00000170577	SIX2	SIX homeobox 2	0.681798	546.09	698.633	9.44839	2.64109e-06	2.97384e-05
ENSG00000213638	ADAT3	adenosine deaminase, tRNA-specific 3	0.679114	51.4616	66.1798	6.04832	4.00303e-06	4.21753e-05
ENSG00000115286	NDUFS7	NADH dehydrogenase (ubiquinone) Fe-S protein 7, 20kDa (NADH-coenzyme Q reductase)	44.2354	1164.24	26.262	4.71491	5.62687e-06	5.64671e-05
ENSG00000139223	ANP32D	acidic (leucine-rich) nuclear phosphoprotein 32 family, member D	0	26.53	266.3	8.05691	1.17957e-05	0.000105805
ENSG00000127472	PLA2G5	phospholipase A2, group V	2.03913	70.8333	33.1599	5.05137	1.54805e-05	0.00013354
ENSG00000225663	FAM195B	family with sequence similarity 195, member B	64.5651	1429.41	22.1063	4.46639	1.60049e-05	0.000137162
ENSG00000163879	DNALI1	dynein, axonemal, light intermediate chain 1	12.0988	237.868	19.5074	4.28595	1.7541e-05	0.000148659
ENSG00000162551	ALPL	alkaline phosphatase, liver/bone/kidney	2.71824	1721.29	610.802	9.25456	1.79716e-05	0.000151975
ENSG00000258429	PDF	peptide deformylase (mitochondrial)	0	25.0074	251.074	7.97197	1.84084e-05	0.000155231
ENSG00000168528	SERINC2	serine incorporator 2	540.703	8621.82	15.9428	3.99483	1.89791e-05	0.000159348
ENSG00000211450	C11orf31	chromosome 11 open reading frame 31	32.2297	617.131	19.0918	4.25488	1.90286e-05	0.000159485
ENSG00000171159	C9orf16	chromosome 9 open reading frame 16	117.559	2208.99	18.7754	4.23077	2.08821e-05	0.000172539
ENSG00000171223	JUNB	jun B proto-oncogene	156.321	2424.99	15.5036	3.95454	3.05426e-05	0.000238509
ENSG00000137818	RPLP1	ribosomal protein, large, P1	2134.88	35693.7	16.7185	4.06338	3.18308e-05	0.000247924
ENSG00000158258	CLSTN2	calsyntenin 2	0.452743	321.506	581.837	9.18447	3.35596e-05	0.00025904
ENSG00000103024	NME3	NME/NM23 nucleoside diphosphate kinase 3	30.4251	546.078	17.8927	4.1613	3.98126e-05	0.000301241
ENSG00000166592	RRAD	Ras-related associated with diabetes	5.97161	139.79	23.04	4.52607	4.33414e-05	0.00032419
ENSG00000260001	TGFBR3L	transforming growth factor, beta receptor III-like	0.679114	36.9338	47.5333	5.57087	4.62346e-05	0.000342078
ENSG00000183971	NPW	neuropeptide W	0.452743	98.3934	178.19	7.47728	7.3534e-05	0.000508371
ENSG00000122386	ZNF205	zinc finger protein 205	24.0356	376.367	15.598	3.96329	8.86029e-05	0.00059483
ENSG00000185507	IRF7	interferon regulatory factor 7	19.4549	263.735	13.492	3.75403	9.0851e-05	0.000607358
ENSG00000147804	SLC39A4	solute carrier family 39 (zinc transporter), member 4	34.2072	528.282	15.4015	3.945	9.29469e-05	0.000618464
ENSG00000121068	TBX2	T-box 2	128.473	1598.02	12.4296	3.63571	0.000113805	0.000736765
ENSG00000187244	BCAM	basal cell adhesion molecule (Lutheran blood group)	49.3748	841.319	17.007	4.08806	0.000119388	0.00076904
ENSG00000212864	RNF208	ring finger protein 208	5.59606	188.359	33.0859	5.04815	0.000150234	0.000936493
ENSG00000179403	VWA1	von Willebrand factor A domain containing 1	29.5334	387.809	13.0903	3.71042	0.000173133	0.001065
ENSG00000159884	CCDC107	coiled-coil domain containing 107	4.53387	99.9877	21.5992	4.4329	0.000202204	0.00122043
ENSG00000181029	TRAPPC5	trafficking protein particle complex 5	0	15.7274	158.274	7.30628	0.000214541	0.00128321
ENSG00000116661	FBXO2	F-box protein 2	3.17385	141.614	43.2866	5.43585	0.000237865	0.001405
ENSG00000139266	39873	membrane-associated ring finger (C3HC4) 9	14.9756	196.981	13.0729	3.7085	0.00024901	0.00146125
ENSG00000163888	CAMK2N2	calcium/calmodulin-dependent protein kinase II inhibitor 2	1.17081	31.2378	24.6597	4.62409	0.000253677	0.00148349
ENSG00000125378	BMP4	bone morphogenetic protein 4	0.528857	294.036	467.732	8.86954	0.000255637	0.00149366
ENSG00000178531	CTXN1	cortexin 1	12.1274	536.855	43.914	5.45661	0.000291234	0.00167451
ENSG00000146950	SHROOM2	shroom family member 2	11.149	438.025	38.9478	5.28347	0.000294965	0.00169235
ENSG00000165804	ZNF219	zinc finger protein 219	26.8729	309.916	11.4936	3.52276	0.000304415	0.00173846
ENSG00000123453	SARDH	sarcosine dehydrogenase	4.91229	81.415	16.263	4.02352	0.000332965	0.0018832
ENSG00000103254	FAM173A	family with sequence similarity 173, member A	14.0508	358.246	25.3234	4.6624	0.000357557	0.00200375
ENSG00000271303	SRXN1	sulfiredoxin 1	0	14.5452	146.452	7.19428	0.000362287	0.00202615
ENSG00000099977	DDT	D-dopachrome tautomerase	6.34681	83.7211	13.0019	3.70066	0.000431479	0.0023561
ENSG00000218891	ZNF579	zinc finger protein 579	70.5535	731.159	10.3499	3.37155	0.000439922	0.00239591
ENSG00000164220	F2RL2	coagulation factor II (thrombin) receptor-like 2	21.2593	612.787	28.6941	4.84268	0.000464884	0.00251413
ENSG00000114115	RBP1	retinol binding protein 1, cellular	14.3652	820.432	56.7244	5.8259	0.000494166	0.00265497
ENSG00000117984	CTSD	cathepsin D	1444.88	14516.9	10.0465	3.32862	0.00052956	0.00281879
ENSG00000204632	HLA-G	major histocompatibility complex, class I, G	0	13.4801	135.801	7.08535	0.000596585	0.00312632
ENSG00000170498	KISS1	KiSS-1 metastasis-suppressor	1.58997	371.79	220.058	7.78174	0.000598764	0.00313713
ENSG00000125965	GDF5	growth differentiation factor 5	34.7251	652.045	18.7263	4.22699	0.00060157	0.00315122
ENSG00000130522	JUND	jun D proto-oncogene	517.812	5084.59	9.81767	3.29538	0.000606979	0.00317463
ENSG00000232434	C9orf172	chromosome 9 open reading frame 172	0.907274	25.009	24.9277	4.63968	0.000618666	0.00323076
ENSG00000128011	LRFN1	leucine rich repeat and fibronectin type III domain containing 1	0.227266	22.4173	68.8043	6.10443	0.000785073	0.0039709
ENSG00000100399	CHADL	chondroadherin-like	0.680008	29.2405	37.6156	5.23326	0.000788192	0.00398444
ENSG00000169750	RAC3	ras-related C3 botulinum toxin substrate 3 (rho family, small GTP binding protein Rac3)	31.9379	279.795	8.73636	3.12703	0.000790326	0.00399373
ENSG00000173581	CCDC106	coiled-coil domain containing 106	64.9086	576.094	8.86336	3.14785	0.000791434	0.00399709
ENSG00000248098	BCKDHA	branched chain keto acid dehydrogenase E1, alpha polypeptide	0.227266	15.3955	47.3482	5.56524	0.000829044	0.00416293
ENSG00000172889	EGFL7	EGF-like-domain, multiple 7	23.9945	562.581	23.3531	4.54554	0.000869724	0.00433979
ENSG00000174938	SEZ6L2	seizure related 6 homolog (mouse)-like 2	145.878	1437.92	9.85096	3.30026	0.000878215	0.00437489
ENSG00000167700	MFSD3	major facilitator superfamily domain containing 3	57.0936	499.101	8.72827	3.1257	0.000900876	0.00447623
ENSG00000154277	UCHL1	ubiquitin carboxyl-terminal esterase L1 (ubiquitin thiolesterase)	741.632	5690.44	7.67196	2.9396	0.000923401	0.00457551
ENSG00000170891	CYTL1	cytokine-like 1	4.3409	161.851	36.4681	5.18856	0.000968652	0.00475877
ENSG00000197483	ZNF628	zinc finger protein 628	21.7237	207.97	9.53415	3.25311	0.000972852	0.00477333
ENSG00000173156	RHOD	ras homolog family member D	87.5915	738.355	8.42106	3.074	0.001009	0.00492568
ENSG00000006015	C19orf60	chromosome 19 open reading frame 60	117.011	1050.15	8.968	3.16479	0.00104642	0.0050863
ENSG00000125611	CHCHD5	coiled-coil-helix-coiled-coil-helix domain containing 5	132.022	1269.34	9.60811	3.26425	0.001052	0.00511068
ENSG00000158458	NRG2	neuregulin 2	0.491694	17.3006	29.4081	4.87814	0.00105739	0.00512762
ENSG00000108602	ALDH3A1	aldehyde dehydrogenase 3 family, member A1	0.681798	26.7157	34.3001	5.10014	0.00106755	0.00517135
ENSG00000100092	SH3BP1	SH3-domain binding protein 1	35.7312	307.863	8.59481	3.10347	0.00109582	0.00529485
ENSG00000103152	MPG	N-methylpurine-DNA glycosylase	239.57	1743.24	7.27392	2.86273	0.00111168	0.00536013
ENSG00000169228	RAB24	RAB24, member RAS oncogene family	10.8106	99.5828	9.13629	3.19161	0.00114109	0.0054824
ENSG00000133250	ZNF414	zinc finger protein 414	56.278	472.769	8.38747	3.06824	0.00116698	0.00559486
ENSG00000160813	PPP1R35	protein phosphatase 1, regulatory subunit 35	27.2808	233.865	8.54489	3.09506	0.00117273	0.00561943
ENSG00000149761	NUDT22	nudix (nucleoside diphosphate linked moiety X)-type motif 22	66.4295	509.367	7.65776	2.93692	0.00118129	0.00565243
ENSG00000242114	MTFP1	mitochondrial fission process 1	0.454532	17.6635	32.0334	5.0015	0.00120544	0.00575371
ENSG00000115257	PCSK4	proprotein convertase subtilisin/kexin type 4	3.55138	39.3792	10.8121	3.43458	0.00121428	0.00578976
ENSG00000167617	CDC42EP5	CDC42 effector protein (Rho GTPase binding) 5	104.809	1150.4	10.9667	3.45506	0.00122062	0.00581388
ENSG00000168282	MGAT2	mannosyl (alpha-1,6-)-glycoprotein beta-1,2-N-acetylglucosaminyltransferase	0	11.5747	116.747	6.86724	0.0012306	0.00585314
ENSG00000170906	NDUFA3		276.041	2769.92	10.0312	3.32642	0.00123587	0.00587409
ENSG00000164897	TMUB1	transmembrane and ubiquitin-like domain containing 1	213.374	1792.78	8.39858	3.07015	0.00125747	0.00595474
ENSG00000235169	SMIM1	small integral membrane protein 1 (Vel blood group)	0	31.0661	311.661	8.28383	0.00129488	0.00611383
ENSG00000213465	ARL2	ADP-ribosylation factor-like 2	294.678	2468.03	8.37285	3.06572	0.00135584	0.00637037
ENSG00000131116	ZNF428	zinc finger protein 428	113.267	930.897	8.21227	3.03778	0.00137521	0.00644684
ENSG00000131435	PDLIM4	PDZ and LIM domain 4	427.485	3243.64	7.58618	2.92337	0.00141653	0.00660956
ENSG00000149809	TM7SF2	transmembrane 7 superfamily member 2	11.1165	99.1423	8.84787	3.14533	0.00145154	0.00674963
ENSG00000179168	GGN	gametogenetin	3.7045	40.3175	10.6236	3.4092	0.00146167	0.00678975
ENSG00000167136	ENDOG	endonuclease G	11.5616	118.967	10.2102	3.35194	0.00147598	0.00684915
ENSG00000163114	PDHA2	pyruvate dehydrogenase (lipoamide) alpha 2	0	11.4598	115.598	6.85298	0.00149125	0.00690947
ENSG00000167685	ZNF444	zinc finger protein 444	181.199	1524.62	8.41	3.0721	0.00150552	0.00696709
ENSG00000261221	ZNF865	zinc finger protein 865	99.9045	783.363	7.83428	2.9698	0.00151799	0.00701407
ENSG00000179085	DPM3	dolichyl-phosphate mannosyltransferase polypeptide 3	52.1361	428.743	8.20972	3.03733	0.00156677	0.0072037
ENSG00000243449	C4orf48	chromosome 4 open reading frame 48	0.528857	882.69	1403.8	10.4551	0.00167119	0.00761644
ENSG00000188483	IER5L	immediate early response 5-like	125.35	793.816	6.32857	2.66188	0.00170762	0.00776415
ENSG00000182871	COL18A1	collagen, type XVIII, alpha 1	228.424	1817.67	7.9544	2.99175	0.00173147	0.00785672
ENSG00000239264	TXNDC5	thioredoxin domain containing 5 (endoplasmic reticulum)	18.1687	160.295	8.77978	3.13419	0.00183925	0.00828872
ENSG00000160972	PPP1R16A	protein phosphatase 1, regulatory subunit 16A	39.4845	528.451	13.3525	3.73904	0.00184231	0.00830113
ENSG00000183011	NAA38	N(alpha)-acetyltransferase 38, NatC auxiliary subunit	287.865	2338.59	8.12142	3.02173	0.001847	0.00831674
ENSG00000167244	IGF2	insulin-like growth factor 2	52.3759	3202.99	61.0393	5.93167	0.00188673	0.00847587
ENSG00000168765	GSTM4	glutathione S-transferase mu 4	79.7835	570.731	7.14579	2.83709	0.00191694	0.008593
ENSG00000065054	SLC9A3R2	solute carrier family 9, subfamily A (NHE3, cation proton antiporter 3), member 3 regulator 2	642.967	5564.82	8.65372	3.11332	0.00191865	0.00859927
ENSG00000221869	CEBPD	CCAAT/enhancer binding protein (C/EBP), delta	171.465	1073.23	6.2561	2.64526	0.00195989	0.00875939
ENSG00000105258	POLR2I	polymerase (RNA) II (DNA directed) polypeptide I, 14.5kDa	57.8588	741.676	12.7983	3.67788	0.00205735	0.00915111
ENSG00000099889	ARVCF	armadillo repeat gene deleted in velocardiofacial syndrome	15.3172	173.727	11.2749	3.49504	0.00210351	0.00932757
ENSG00000012817	KDM5D	lysine (K)-specific demethylase 5D	0	155.144	1552.44	10.6003	0.00210406	0.00932818
ENSG00000173227	SYT12	synaptotagmin XII	3.17188	75.6718	23.1585	4.53347	0.00212445	0.00940923
ENSG00000160999	SH2B2	SH2B adaptor protein 2	3.55048	37.9061	10.4113	3.38007	0.00213945	0.00946335
ENSG00000133937	GSC	goosecoid homeobox	6.58266	58.7352	8.80416	3.13819	0.00217016	0.00957412
ENSG00000127220	ABHD8	abhydrolase domain containing 8	48.9803	331.921	6.76484	2.75806	0.00217973	0.00961323
ENSG00000181649	PHLDA2	pleckstrin homology-like domain, family A, member 2	75.5264	1934.72	25.5839	4.67716	0.00220722	0.00970913
ENSG00000197530	MIB2	mindbomb E3 ubiquitin protein ligase 2	162.046	1170.21	7.21763	2.85153	0.00222932	0.00979357
ENSG00000100427	MLC1	megalencephalic leukoencephalopathy with subcortical cysts 1	0	15.6159	157.159	7.29608	0.00226963	0.00995289
ENSG00000007255	TRAPPC6A	trafficking protein particle complex 6A	15.86	222.064	13.9201	3.79909	0.00227724	0.00997655
ENSG00000085117	CD82	CD82 molecule	101.817	651.246	6.39093	2.67603	0.00232754	0.0101623
ENSG00000174332	GLIS1	GLIS family zinc finger 1	44.3632	361.393	8.13016	3.02328	0.00233737	0.010197
ENSG00000179588	ZFPM1	zinc finger protein, FOG family member 1	23.1246	295.095	12.7104	3.66794	0.00235659	0.0102659
ENSG00000157399	ARSE	arylsulfatase E (chondrodysplasia punctata 1)	5.59766	117.575	20.6531	4.36829	0.00242989	0.0105428
ENSG00000108691	CCL2	chemokine (C-C motif) ligand 2	55.2119	1253.71	22.6679	4.50258	0.00243926	0.01058
ENSG00000106484	MEST	mesoderm specific transcript	44.3614	626.604	14.0955	3.81716	0.00245836	0.0106544
ENSG00000239857	GET4	golgi to ER traffic protein 4 homolog (S. cerevisiae)	1.58728	25.141	14.9596	3.903	0.0024942	0.0107924
ENSG00000179965	ZNF771	zinc finger protein 771	40.9392	414.65	10.1062	3.33717	0.0024999	0.0108118
ENSG00000162624	LHX8	LIM homeobox 8	2.04181	106.435	49.7404	5.63635	0.00259504	0.0111669
ENSG00000176428	VPS37D	vacuolar protein sorting 37 homolog D (S. cerevisiae)	13.644	100.005	7.28354	2.86464	0.0027188	0.0115986
ENSG00000174600	CMKLR1	chemerin chemokine-like receptor 1	4.80527	855.609	174.447	7.44664	0.00273037	0.0116318
ENSG00000152082	MZT2B	mitotic spindle organizing protein 2B	103.772	1643.11	15.8195	3.98363	0.00281825	0.0119722
ENSG00000185187	SIGIRR	single immunoglobulin and toll-interleukin 1 receptor (TIR) domain	57.8983	509.284	8.78273	3.13467	0.0028306	0.0120115
ENSG00000131620	ANO1	anoctamin 1, calcium activated chloride channel	0	94.2662	943.662	9.88213	0.0028582	0.0121153
ENSG00000159335	PTMS	parathymosin	5007.11	33400	6.67041	2.73778	0.00287877	0.0121872
ENSG00000174276	ZNHIT2	zinc finger, HIT-type containing 2	16.6277	280.184	16.7557	4.06658	0.00291274	0.012304
ENSG00000104856	RELB	v-rel avian reticuloendotheliosis viral oncogene homolog B	66.8326	412.658	6.16677	2.62452	0.00293054	0.0123696
ENSG00000059915	PSD	pleckstrin and Sec7 domain containing	3.5478	92.0135	25.2518	4.65832	0.0029322	0.0123747
ENSG00000103145	HCFC1R1	host cell factor C1 regulator 1 (XPO1 dependent)	349.218	2843.02	8.13906	3.02486	0.00297744	0.012544
ENSG00000185236	RAB11B	RAB11B, member RAS oncogene family	503.288	3130.58	6.21923	2.63674	0.00298807	0.0125829
ENSG00000153443	UBALD1	UBA-like domain containing 1	110.846	1118.75	10.0847	3.33409	0.00304096	0.0127718
ENSG00000233276	GPX1	glutathione peroxidase 1	1221.66	8651.74	7.08148	2.82405	0.00310295	0.0129999
ENSG00000099625	C19orf26	chromosome 19 open reading frame 26	21.7966	131.193	5.99606	2.58402	0.0031753	0.0132619
ENSG00000132688	NES	nestin	820.95	6510.32	7.92939	2.98721	0.0031911	0.0133238
ENSG00000184436	THAP7	THAP domain containing 7	131.819	912.749	6.91978	2.79073	0.00320917	0.0133889
ENSG00000184897	H1FX	H1 histone family, member X	154.905	955.03	6.16193	2.62338	0.00322068	0.0134327
ENSG00000171813	PWWP2B	PWWP domain containing 2B	34.505	223.941	6.47423	2.69471	0.00322889	0.0134607
ENSG00000160284	SPATC1L	spermatogenesis and centriole associated 1-like	91.1643	645.322	7.07201	2.82212	0.00337127	0.0139618
ENSG00000141469	SLC14A1	solute carrier family 14 (urea transporter), member 1 (Kidd blood group)	5.14582	363.75	69.36	6.11603	0.00342357	0.0141567
ENSG00000143772	ITPKB	inositol-trisphosphate 3-kinase B	14.5473	193.086	13.1892	3.72129	0.00345224	0.0142599
ENSG00000007376	RPUSD1	RNA pseudouridylate synthase domain containing 1	161.803	1024.02	6.32549	2.66118	0.00359379	0.01475
ENSG00000125148	MT2A	metallothionein 2A	1879.97	10826	5.75837	2.52566	0.00360551	0.0147936
ENSG00000213015	ZNF580	zinc finger protein 580	181.344	2225.51	12.2661	3.61661	0.00361182	0.014815
ENSG00000165272	AQP3	aquaporin 3 (Gill blood group)	2.87405	50.8377	17.1274	4.09823	0.00387946	0.0157338
ENSG00000105669	COPE	coatomer protein complex, subunit epsilon	779.32	5437.35	6.97627	2.80246	0.00391682	0.0158649
ENSG00000262814	MRPL12	mitochondrial ribosomal protein L12	1.16991	397.186	312.845	8.2893	0.00397228	0.0160552
ENSG00000236609	ZNF853	zinc finger protein 853	5.37219	54.8564	10.0429	3.3281	0.00397239	0.0160552
ENSG00000007520	TSR3	TSR3, 20S rRNA accumulation, homolog (S. cerevisiae)	324.262	2084.65	6.42724	2.6842	0.00412352	0.0165867
ENSG00000128309	MPST	mercaptopyruvate sulfurtransferase	232.15	1434.04	6.17498	2.62643	0.00412645	0.016596
ENSG00000141854		uncharacterized protein LOC113230	6.12652	46.6518	7.50849	2.90852	0.00417557	0.0167786
ENSG00000167992	VWCE	von Willebrand factor C and EGF domains	7.25193	79.0321	10.7634	3.42807	0.00423476	0.0169761
ENSG00000163132	MSX1	msh homeobox 1	318.224	2436.41	7.65418	2.93625	0.00424544	0.0170088
ENSG00000161677	JOSD2	Josephin domain containing 2	93.2857	1960.56	20.9953	4.39199	0.00426725	0.0170911
ENSG00000173272	MZT2A	mitotic spindle organizing protein 2A	119.905	952.521	7.93815	2.9888	0.00432165	0.0172732
ENSG00000165886	UBTD1	ubiquitin domain containing 1	196.381	1118.35	5.69238	2.50903	0.00444288	0.0176793
ENSG00000106483	SFRP4	secreted frizzled-related protein 4	17.9852	221.469	12.2514	3.61487	0.00449079	0.0178358
ENSG00000138606	SHF	Src homology 2 domain containing F	16.3318	115.586	7.04035	2.81565	0.00452034	0.01794
ENSG00000106123	EPHB6	EPH receptor B6	14.1674	428.989	30.0747	4.91048	0.00459593	0.0182017
ENSG00000121753	ADGRB2	adhesion G protein-coupled receptor B2	48.5318	383.884	7.89572	2.98107	0.0046116	0.018254
ENSG00000103253	HAGHL	hydroxyacylglutathione hydrolase-like	23.8053	146.186	6.11938	2.61339	0.00462896	0.0183119
ENSG00000204060	FOXO6	forkhead box O6	0	9.0107	91.107	6.50949	0.00464637	0.0183701
ENSG00000152669	CCNO	cyclin O	0	11.4848	115.848	6.85608	0.00465468	0.0183949
ENSG00000171222	SCAND1	SCAN domain containing 1	75.0048	2897.1	38.5753	5.26961	0.00478314	0.0188474
ENSG00000108106	UBE2S	ubiquitin-conjugating enzyme E2S	219.228	1852.97	8.44888	3.07876	0.0048917	0.0192052
ENSG00000131591	C1orf159	chromosome 1 open reading frame 159	43.279	299.362	6.90337	2.7873	0.00490316	0.0192418
ENSG00000188573	FBLL1		0	71.8901	719.901	9.49165	0.00500109	0.019558
ENSG00000163347	CLDN1	claudin 1	2.04181	45.4877	21.2846	4.41174	0.00507027	0.0197913
ENSG00000132470	ITGB4	integrin, beta 4	0.981599	18.9116	17.5773	4.13565	0.00514384	0.0200409
ENSG00000183807	FAM162B	family with sequence similarity 162, member B	0.454532	38.8774	70.2889	6.13523	0.00514652	0.0200484
ENSG00000105472	CLEC11A	C-type lectin domain family 11, member A	969.55	6430.7	6.63208	2.72946	0.00520663	0.020268
ENSG00000121797	CCRL2	chemokine (C-C motif) receptor-like 2	0.528857	12.4378	19.9374	4.3174	0.00522735	0.0203326
ENSG00000132563	REEP2	receptor accessory protein 2	129.909	784.316	6.03357	2.59301	0.00525102	0.0204055
ENSG00000054148	PHPT1	phosphohistidine phosphatase 1	690.68	4450.64	6.44307	2.68775	0.00528437	0.0205145
ENSG00000006118	TMEM132A	transmembrane protein 132A	158.313	848.3	5.35561	2.42105	0.00538412	0.0208299
ENSG00000111678	C12orf57	chromosome 12 open reading frame 57	177.504	2678.95	15.0844	3.91499	0.0056196	0.0216295
ENSG00000137198	GMPR	guanosine monophosphate reductase	22.2679	127.995	5.72672	2.51771	0.00570472	0.0219042
ENSG00000034053	APBA2	amyloid beta (A4) precursor protein-binding, family A, member 2	26.3122	270.728	10.2539	3.3581	0.00577692	0.0221342
ENSG00000139725	RHOF	ras homolog family member F (in filopodia)	0.90638	15.7135	15.7132	3.97391	0.00586689	0.0224249
ENSG00000142552	RCN3	reticulocalbin 3, EF-hand calcium binding domain	4318.58	30584.9	7.08202	2.82416	0.00589506	0.0225174
ENSG00000122035	RASL11A	RAS-like, family 11, member A	16.2918	160.319	9.78651	3.29079	0.00594686	0.0226825
ENSG00000165495	PKNOX2	PBX/knotted 1 homeobox 2	0	74.5658	746.658	9.5443	0.00595291	0.0227024
ENSG00000138080	EMILIN1	elastin microfibril interfacer 1	1958.68	11314.7	5.77642	2.53018	0.00603109	0.0229778
ENSG00000144712	CAND2	cullin-associated and neddylation-dissociated 2 (putative)	14.3692	86.5909	5.99142	2.5829	0.00604237	0.0230143
ENSG00000069011	PITX1	paired-like homeodomain 1	1.32214	821.221	577.524	9.17374	0.00613835	0.0233273
ENSG00000167543	TP53I13	tumor protein p53 inducible protein 13	274.719	1468.97	5.34558	2.41835	0.00624456	0.0236777
ENSG00000130592	LSP1	lymphocyte-specific protein 1	4.07468	1261.76	302.266	8.23967	0.00633582	0.0239934
ENSG00000159713	TPPP3	tubulin polymerization-promoting protein family member 3	16.8174	128.638	7.60979	2.92786	0.00649214	0.0244791
ENSG00000108679	LGALS3BP	lectin, galactoside-binding, soluble, 3 binding protein	1094.87	6040.61	5.51679	2.46383	0.00676127	0.0253432
ENSG00000074071	MRPS34	mitochondrial ribosomal protein S34	524.285	2847.93	5.43118	2.44127	0.00684001	0.0255909
ENSG00000229809	ZNF688	zinc finger protein 688	67.7808	386.584	5.69652	2.51008	0.00685067	0.0256172
ENSG00000100300	TSPO	translocator protein (18kDa)	1469.92	8336.35	5.67097	2.50359	0.0069173	0.0258352
ENSG00000142089	IFITM3	interferon induced transmembrane protein 3	3550.76	23994	6.75728	2.75644	0.00706962	0.0263152
ENSG00000174939	ASPHD1	aspartate beta-hydroxylase domain containing 1	32.828	418.47	12.7117	3.66808	0.00726703	0.026924
ENSG00000196923	PDLIM7	PDZ and LIM domain 7 (enigma)	2575.15	14887.1	5.78087	2.53129	0.00738688	0.0273193
ENSG00000007080	CCDC124	coiled-coil domain containing 124	490.264	4419.26	9.0124	3.17191	0.00749134	0.0276619
ENSG00000212123	PRR22	proline rich 22	2.60783	23.1984	8.60407	3.10502	0.00756895	0.0279277
ENSG00000204435	CSNK2B	casein kinase 2, beta polypeptide	495.266	2689.84	5.4302	2.441	0.00759515	0.0280206
ENSG00000165507	C10orf10	chromosome 10 open reading frame 10	130.183	1162.35	8.92253	3.15745	0.00790938	0.0290451
ENSG00000060491	OGFR	opioid growth factor receptor	340.502	1755.5	5.15441	2.36581	0.00791045	0.0290451
ENSG00000205220	PSMB10	proteasome (prosome, macropain) subunit, beta type, 10	42.589	249.324	5.84281	2.54666	0.00793258	0.0291026
ENSG00000228300	C19orf24	chromosome 19 open reading frame 24	167.164	1790.47	10.7051	3.42022	0.00804032	0.029442
ENSG00000177045	SIX5	SIX homeobox 5	24.6334	128.266	5.18999	2.37573	0.00806048	0.0294999
ENSG00000176978	DPP7	dipeptidyl-peptidase 7	512.369	4374.24	8.53581	3.09353	0.00808906	0.0295924
ENSG00000167508	MVD	mevalonate (diphospho) decarboxylase	285.839	1629.89	5.70047	2.51108	0.0081572	0.0297933
ENSG00000160951	PTGER1	prostaglandin E receptor 1 (subtype EP1), 42kDa	0.454532	30.9331	55.9628	5.8064	0.00836459	0.0304684
ENSG00000095906	NUBP2	nucleotide binding protein 2	251.768	1278.57	5.07674	2.3439	0.00842102	0.030641
ENSG00000167394	ZNF668	zinc finger protein 668	130.47	710.811	5.44467	2.44485	0.00850513	0.030893
ENSG00000089820	ARHGAP4	Rho GTPase activating protein 4	2.2655	21.9459	9.31974	3.22029	0.00878093	0.0317539
ENSG00000019582	CD74	CD74 molecule, major histocompatibility complex, class II invariant chain	8.65108	405.036	46.2956	5.5328	0.00886946	0.0320484
ENSG00000185338	SOCS1	suppressor of cytokine signaling 1	5.06344	51.5544	10.0039	3.32249	0.00892361	0.0322182
ENSG00000165059	PRKACG	protein kinase, cAMP-dependent, catalytic, gamma	0	8.90156	90.0156	6.4921	0.00895391	0.0323017
ENSG00000235098	ANKRD65	ankyrin repeat domain 65	5.96624	63.7332	10.5227	3.39543	0.00900952	0.032472
ENSG00000127824	TUBA4A	tubulin, alpha 4a	151.42	708.56	4.677	2.22558	0.00908751	0.0327051
ENSG00000171443	ZNF524	zinc finger protein 524	39.7835	497.381	12.4733	3.64077	0.00919071	0.0330194
ENSG00000003249	DBNDD1	dysbindin (dystrobrevin binding protein 1) domain containing 1	37.5788	167.498	4.44807	2.15318	0.00940538	0.0336966
ENSG00000186891	TNFRSF18	tumor necrosis factor receptor superfamily, member 18	0.226371	9.02856	27.9699	4.8058	0.00953508	0.0341206
ENSG00000010030	ETV7	ets variant 7	1.58657	15.9582	9.52123	3.25115	0.00957258	0.0342321
ENSG00000158792	SPATA2L	spermatogenesis associated 2-like	39.5257	359.646	9.0786	3.18247	0.00982648	0.0350012
ENSG00000168071	CCDC88B	coiled-coil domain containing 88B	8.76686	56.5551	6.38953	2.67571	0.00984319	0.0350561
ENSG00000119559	C19orf25	chromosome 19 open reading frame 25	182.251	965.717	5.29648	2.40503	0.0100149	0.0355645
ENSG00000167468	GPX4	glutathione peroxidase 4	2738.7	13387.9	4.88827	2.28932	0.0100198	0.0355774
ENSG00000131669	NINJ1	ninjurin 1	227.757	962.343	4.22389	2.07857	0.0100655	0.0357115
ENSG00000157343	ARMC12	armadillo repeat containing 12	1.36002	15.9949	11.0238	3.46255	0.0101764	0.0360367
ENSG00000136732	GYPC	glycophorin C (Gerbich blood group)	356.197	1517.29	4.25878	2.09044	0.0101772	0.0360367
ENSG00000196358	NTNG2	netrin G2	20.3708	113.655	5.55692	2.47429	0.0103095	0.0364668
ENSG00000125534	PPDPF	pancreatic progenitor cell differentiation and proliferation factor	2037.41	10282.9	5.04686	2.33539	0.010551	0.0371995
ENSG00000170439	METTL7B	methyltransferase like 7B	15.1285	80.2559	5.27667	2.39963	0.0107977	0.0379455
ENSG00000240065	PSMB9	proteasome (prosome, macropain) subunit, beta type, 9	141.868	736.064	5.18541	2.37446	0.0108387	0.03807
ENSG00000130706	ADRM1	adhesion regulating molecule 1	761.197	3652.93	4.79843	2.26256	0.0109812	0.0385154
ENSG00000147889	CDKN2A	cyclin-dependent kinase inhibitor 2A	193.377	810.453	4.1894	2.06674	0.0111138	0.0389148
ENSG00000161328	LRRC56	leucine rich repeat containing 56	6.57371	43.4464	6.52506	2.70599	0.0111905	0.039153
ENSG00000184524	CEND1	cell cycle exit and neuronal differentiation 1	8.53691	177.276	20.5369	4.36015	0.0114442	0.0399014
ENSG00000173486	FKBP2	FK506 binding protein 2, 13kDa	631.819	2962.7	4.68857	2.22915	0.0117743	0.0409623
ENSG00000198692	EIF1AY	eukaryotic translation initiation factor 1A, Y-linked	0	74.7981	748.981	9.54879	0.0118942	0.0413156
ENSG00000067048	DDX3Y	DEAD (Asp-Glu-Ala-Asp) box helicase 3, Y-linked	0	231.594	2316.94	11.178	0.0119384	0.0414373
ENSG00000177700	POLR2L	polymerase (RNA) II (DNA directed) polypeptide L, 7.6kDa	1459.36	19965.4	13.6801	3.77401	0.0119586	0.0414807
ENSG00000149292	TTC12	tetratricopeptide repeat domain 12	22.4537	118.907	5.2766	2.39961	0.0120644	0.0417941
ENSG00000213445	SIPA1	signal-induced proliferation-associated 1	172.807	838.844	4.852	2.27858	0.0120724	0.0418164
ENSG00000142409	ZNF787	zinc finger protein 787	176.25	773.874	4.38886	2.13385	0.0122086	0.042207
ENSG00000062582	MRPS24	mitochondrial ribosomal protein S24	15.6508	77.1374	4.90372	2.29388	0.0122565	0.0423565
ENSG00000132386	SERPINF1	serpin peptidase inhibitor, clade F (alpha-2 antiplasmin, pigment epithelium derived factor), member 1	589.518	3940.88	6.68396	2.7407	0.0124528	0.0429306
ENSG00000120149	MSX2	msh homeobox 2	20.3652	146.941	7.18493	2.84497	0.0125787	0.0433039
ENSG00000142235	LMTK3	lemur tyrosine kinase 3	1.43792	15.196	9.94589	3.3141	0.0127011	0.0436917
ENSG00000173511	VEGFB	vascular endothelial growth factor B	611.899	2812.98	4.59654	2.20055	0.0127756	0.0439146
ENSG00000163046	ANKRD30BL	ankyrin repeat domain 30B-like	0	7.23218	73.3218	6.19617	0.0127954	0.043977
ENSG00000152475	ZNF837	zinc finger protein 837	2.38325	92.7162	37.3769	5.22407	0.0128119	0.0440171
ENSG00000178605	GTPBP6	GTP binding protein 6 (putative)	229.054	1093.21	4.77109	2.25432	0.0128349	0.0440846
ENSG00000138835	RGS3	regulator of G-protein signaling 3	773.673	3183.07	4.11383	2.04048	0.0129305	0.0443851
ENSG00000160360	GPSM1	G-protein signaling modulator 1	537.407	2261.11	4.20685	2.07274	0.0131983	0.0451953
ENSG00000183793	NPIPA5	nuclear pore complex interacting protein family, member A3	8.08506	43.5071	5.32764	2.4135	0.0134033	0.0457464
ENSG00000178078	STAP2	signal transducing adaptor family member 2	14.5663	74.4249	5.08139	2.34522	0.0134551	0.0459177
ENSG00000128283	CDC42EP1	CDC42 effector protein (Rho GTPase binding) 1	1515.93	6909.73	4.55786	2.18836	0.0134822	0.0460043
ENSG00000169696	ASPSCR1	alveolar soft part sarcoma chromosome region, candidate 1	233.953	1235.26	5.27813	2.40003	0.013525	0.0461327
ENSG00000185527	PDE6G	phosphodiesterase 6G, cGMP-specific, rod, gamma	2.30266	19.1106	7.99555	2.9992	0.0137698	0.0468497
ENSG00000127774	EMC6	ER membrane protein complex subunit 6	5.2557	32.4386	6.0755	2.603	0.013796	0.0469209
ENSG00000104879	CKM	creatine kinase, muscle	0.679114	16.3979	21.1752	4.4043	0.0138293	0.0470047
ENSG00000105655	ISYNA1	inositol-3-phosphate synthase 1	60.5565	716.037	11.8064	3.5615	0.013859	0.0470937
ENSG00000110011	DNAJC4	DnaJ (Hsp40) homolog, subfamily C, member 4	174.036	798.805	4.58782	2.19781	0.0140058	0.0475263
ENSG00000162337	LRP5	low density lipoprotein receptor-related protein 5	274.68	1178.53	4.28937	2.10077	0.0141949	0.0480902
ENSG00000056998	GYG2	glycogenin 2	38.0411	274.034	7.18738	2.84547	0.0142602	0.0482811
ENSG00000128524	ATP6V1F	ATPase, H+ transporting, lysosomal 14kDa, V1 subunit F	615.645	2779.99	4.51501	2.17473	0.0144277	0.0487659
ENSG00000183048	SLC25A10	solute carrier family 25 (mitochondrial carrier; dicarboxylate transporter), member 10	12.8846	67.0193	5.16914	2.36992	0.0144622	0.0488699
ENSG00000173918	C1QTNF1	C1q and tumor necrosis factor related protein 1	90.0885	589.574	6.53824	2.7089	0.0144912	0.0489285
ENSG00000167578	RAB4B	RAB4B, member RAS oncogene family	67.6078	321.392	4.74823	2.24739	0.0145065	0.0489738
ENSG00000132879	FBXO44	F-box protein 44	131.438	837.827	6.37023	2.67135	0.0145222	0.0490147
ENSG00000167874	TMEM88	transmembrane protein 88	0	7.6959	77.959	6.28464	0.0145523	0.0490918
ENSG00000151952	TMEM132D	transmembrane protein 132D	0	39.9688	400.688	8.64634	0.0146804	0.0494606
ENSG00000115138	POMC	proopiomelanocortin	0	8.2779	83.779	6.38852	0.0146836	0.0494606
ENSG00000131187	F12	coagulation factor XII (Hageman factor)	0.905485	28.3526	28.2974	4.8226	0.014692	0.0494705
ENSG00000106211	HSPB1	heat shock 27kDa protein 1	4692.66	29791.5	6.34843	2.6664	0.0147382	0.0496013
ENSG00000215845	TSTD1	thiosulfate sulfurtransferase (rhodanese)-like domain containing 1	0	14.2033	143.033	7.16021	0.0147463	0.0496223
ENSG00000228075	BOD1L2	biorientation of chromosomes in cell division 1-like 2	0	6.35917	64.5917	6.01328	0.0149477	0.0501932
ENSG00000243279	PRAF2	PRA1 domain family, member 2	761.466	3515.42	4.61617	2.2067	0.0149507	0.0501932
ENSG00000108479	GALK1	galactokinase 1	132.85	602.609	4.53336	2.18058	0.015008	0.0503652
ENSG00000135472	FAIM2	Fas apoptotic inhibitory molecule 2	8.38558	119.992	14.1524	3.82298	0.0151477	0.0507207
ENSG00000156381	ANKRD9	ankyrin repeat domain 9	48.3882	230.221	4.75005	2.24794	0.0152461	0.0509995
ENSG00000125995	ROMO1	reactive oxygen species modulator 1	306.456	2489.78	8.12208	3.02185	0.0154208	0.0515394
ENSG00000105373	GLTSCR2	glioma tumor suppressor candidate region gene 2	865.265	3857.71	4.45802	2.1564	0.0156156	0.0520937
ENSG00000136490	LIMD2	LIM domain containing 2	80.9738	372.452	4.59522	2.20013	0.01585	0.0527262
ENSG00000069399	BCL3	B-cell CLL/lymphoma 3	202.146	806.309	3.98726	1.9954	0.0158524	0.0527275
ENSG00000116035	VAX2	ventral anterior homeobox 2	15.0385	83.6359	5.53134	2.46763	0.0160435	0.0532713
ENSG00000184545	DUSP8	dual specificity phosphatase 8	21.85	196.255	8.94556	3.16117	0.0162166	0.0537685
ENSG00000130176	CNN1	calponin 1, basic, smooth muscle	810.718	7892.85	9.73455	3.28311	0.0162504	0.0538526
ENSG00000171224	C10orf35	chromosome 10 open reading frame 35	0.528857	9.59459	15.4162	3.94638	0.0162727	0.0539066
ENSG00000228672	PROB1	proline-rich basic protein 1	8.00716	58.0037	7.16696	2.84136	0.0163515	0.0541146
ENSG00000178685	PARP10	poly (ADP-ribose) polymerase family, member 10	214.957	1372.14	6.38082	2.67374	0.0164035	0.0542535
ENSG00000134463	ECHDC3	enoyl CoA hydratase domain containing 3	17.1991	78.2705	4.53032	2.17961	0.0164685	0.0544066
ENSG00000063241	ISOC2	isochorismatase domain containing 2	483.203	2236.71	4.62816	2.21044	0.0165265	0.0545546
ENSG00000163704	PRRT3	proline-rich transmembrane protein 3	53.0025	242.322	4.56516	2.19067	0.0166059	0.054794
ENSG00000112667	DNPH1	2'-deoxynucleoside 5'-phosphate N-hydrolase 1	125.217	539.695	4.30744	2.10683	0.0166621	0.0549541
ENSG00000105538	RASIP1	Ras interacting protein 1	5.59677	177.423	31.1621	4.96172	0.0167697	0.0552619
ENSG00000123989	CHPF	chondroitin polymerizing factor	1821.19	8416.22	4.62108	2.20823	0.0167749	0.0552724
ENSG00000112561	TFEB	transcription factor EB	39.3757	191.871	4.86303	2.28186	0.0168106	0.0553493
ENSG00000129932	DOHH	deoxyhypusine hydroxylase/monooxygenase	107.882	470.982	4.36258	2.12518	0.0171038	0.0561917
ENSG00000105327	BBC3	BCL2 binding component 3	58.8651	254.837	4.32353	2.11221	0.0172033	0.0564901
ENSG00000105519	CAPS	calcyphosine	54.6296	252.683	4.61876	2.2075	0.017299	0.0567501
ENSG00000132481	TRIM47	tripartite motif containing 47	27.2558	269.311	9.84842	3.29989	0.0174675	0.0572058
ENSG00000204183	GDF5OS		0	5.7609	58.609	5.87305	0.0175675	0.0574636
ENSG00000105379	ETFB	electron-transfer-flavoprotein, beta polypeptide	191.835	1204.69	6.27707	2.65009	0.0177412	0.0579267
ENSG00000176973	FAM89B	family with sequence similarity 89, member B	72.079	320.339	4.43951	2.1504	0.0180198	0.0586876
ENSG00000177098	SCN4B	sodium channel, voltage gated, type IV beta subunit	0.71896	48.4981	59.3412	5.89096	0.0180781	0.0588418
ENSG00000162585	FAAP20	chromosome 1 open reading frame 86	221.906	3700.67	16.6697	4.05916	0.01816	0.0590587
ENSG00000116785	CFHR3	complement factor H-related 3	0	6.49063	65.9063	6.04235	0.0182667	0.0593628
ENSG00000250479	CHCHD10	coiled-coil-helix-coiled-coil-helix domain containing 10	159.329	656.497	4.11842	2.04209	0.0182837	0.0593754
ENSG00000110492	MDK	midkine (neurite growth-promoting factor 2)	382.529	6517.38	17.0334	4.0903	0.0183881	0.0596928
ENSG00000168062	BATF2	basic leucine zipper transcription factor, ATF-like 2	3.17814	27.2473	8.34232	3.06045	0.0184115	0.0597474
ENSG00000186567	CEACAM19	carcinoembryonic antigen-related cell adhesion molecule 19	48.1906	189.147	3.91893	1.97046	0.0184569	0.0598516
ENSG00000196843	ARID5A	AT rich interactive domain 5A (MRF1-like)	119.268	569.803	4.77434	2.2553	0.0184702	0.0598745
ENSG00000176692	FOXC2	forkhead box C2	59.6795	244.981	4.09974	2.03553	0.0185554	0.0600845
ENSG00000120594	PLXDC2	plexin domain containing 2	8.61553	250.361	28.7373	4.84485	0.0186011	0.0602181
ENSG00000177595	PIDD1	p53-induced death domain protein 1	76.0458	296.085	3.8897	1.95966	0.0186062	0.0602202
ENSG00000198113	TOR4A	torsin family 4, member A	81.5725	379.131	4.64331	2.21515	0.018665	0.0603888
ENSG00000125869	LAMP5	lysosomal-associated membrane protein family, member 5	0	35.1591	352.591	8.46185	0.0187631	0.0606407
ENSG00000102109	PCSK1N	proprotein convertase subtilisin/kexin type 1 inhibitor	0	44.2749	443.749	8.7936	0.018768	0.0606493
ENSG00000162076	FLYWCH2	FLYWCH family member 2	174.865	697.433	3.98669	1.99519	0.0192147	0.0619375
ENSG00000166816	LDHD	lactate dehydrogenase D	8.73078	50.4371	5.72284	2.51673	0.0192592	0.0620662
ENSG00000069696	DRD4	dopamine receptor D4	0.454532	19.1931	34.7917	5.12067	0.0193326	0.0622581
ENSG00000221821	C6orf226	chromosome 6 open reading frame 226	20.9313	95.1681	4.52983	2.17946	0.0193569	0.0623142
ENSG00000224051	CPTP	ceramide-1-phosphate transfer protein	217.443	900.822	4.14135	2.0501	0.0195743	0.0629092
ENSG00000161682	FAM171A2	family with sequence similarity 171, member A2	23.8963	98.0659	4.09088	2.03241	0.0196838	0.0632159
ENSG00000146540	C7orf50	chromosome 7 open reading frame 50	636.703	2837.64	4.45624	2.15583	0.0197059	0.0632626
ENSG00000104529	EEF1D	eukaryotic translation elongation factor 1 delta (guanine nucleotide exchange protein)	1586.47	9668.94	6.0943	2.60746	0.0198852	0.0637644
ENSG00000243056	EIF4EBP3	eukaryotic translation initiation factor 4E binding protein 3	2.2655	18.021	7.66053	2.93744	0.0199116	0.0638338
ENSG00000247596	TWF2	twinfilin actin binding protein 2	172.789	752.679	4.35411	2.12238	0.0199934	0.0640785
ENSG00000107281	NPDC1	neural proliferation, differentiation and control, 1	413.191	1603.81	3.88083	1.95637	0.0199957	0.0640785
ENSG00000171130	ATP6V0E2	ATPase, H+ transporting V0 subunit e2	134.495	513.206	3.8137	1.93119	0.0200674	0.0642569
ENSG00000099864	PALM	paralemmin	59.1797	939.745	15.8544	3.98681	0.0200862	0.0643019
ENSG00000063245	EPN1	epsin 1	1769.41	7743.74	4.37625	2.1297	0.0202852	0.0648777
ENSG00000169242	EFNA1	ephrin-A1	0	5.64582	57.4582	5.84444	0.0210001	0.0668713
ENSG00000180209	MYLPF	myosin light chain, phosphorylatable, fast skeletal muscle	0	5.99942	60.9942	5.9306	0.0210485	0.0669859
ENSG00000135940	COX5B	cytochrome c oxidase subunit Vb	910.627	3918.68	4.30291	2.10531	0.0210973	0.067063
ENSG00000077463	SIRT6	sirtuin 6	139.792	544.196	3.89084	1.96008	0.0210975	0.067063
ENSG00000108107	RPL28	ribosomal protein L28	9140.98	67807	7.41785	2.891	0.021118	0.0671124
ENSG00000161914	ZNF653	zinc finger protein 653	27.1373	120.089	4.41265	2.14165	0.0212912	0.0675912
ENSG00000088002	SULT2B1	sulfotransferase family, cytosolic, 2B, member 1	0	28.7269	288.269	8.17127	0.021299	0.0676001
ENSG00000221916	C19orf73	chromosome 19 open reading frame 73	1.88887	17.1864	8.69156	3.11962	0.0213178	0.0676282
ENSG00000167733	HSD11B1L	hydroxysteroid (11-beta) dehydrogenase 1-like	38.8497	161.907	4.1594	2.05637	0.0213365	0.0676636
ENSG00000142544	CTU1	cytosolic thiouridylase subunit 1	33.3265	151.703	4.54139	2.18313	0.021544	0.0681697
ENSG00000103266	STUB1	STIP1 homology and U-box containing protein 1, E3 ubiquitin protein ligase	347.515	1283.52	3.69265	1.88466	0.0215466	0.0681699
ENSG00000146555	SDK1	sidekick cell adhesion molecule 1	0.454532	93.512	168.813	7.39928	0.0216296	0.0683926
ENSG00000161179	YDJC	YdjC homolog (bacterial)	96.6819	395.356	4.08605	2.03071	0.0216447	0.0684323
ENSG00000099795	NDUFB7	NADH dehydrogenase (ubiquinone) 1 beta subcomplex, 7, 18kDa	336.832	7101.87	21.0783	4.39769	0.0216821	0.0685426
ENSG00000104897	SF3A2	splicing factor 3a, subunit 2, 66kDa	578.223	2470.8	4.27253	2.09509	0.0219104	0.0691504
ENSG00000133687	TMTC1	transmembrane and tetratricopeptide repeat containing 1	2.34162	301.062	123.345	6.94656	0.0219154	0.0691506
ENSG00000126106	TMEM53	transmembrane protein 53	52.6773	248.931	4.71853	2.23834	0.0219846	0.0693285
ENSG00000257108	NHLRC4	NHL repeat containing 4	1.58639	18.2898	10.9048	3.4469	0.0220776	0.0695732
ENSG00000104883	PEX11G	peroxisomal biogenesis factor 11 gamma	8.22995	41.5625	5.00152	2.32237	0.0221638	0.0698121
ENSG00000135929	CYP27A1	cytochrome P450, family 27, subfamily A, polypeptide 1	91.8139	322.836	3.51346	1.81289	0.0223247	0.0702575
ENSG00000198712	MT-CO2	cytochrome c oxidase subunit II	67080.7	293217	4.37111	2.128	0.022326	0.0702575
ENSG00000114374	USP9Y	ubiquitin specific peptidase 9, Y-linked	0	106.14	1062.4	10.0531	0.022332	0.07026
ENSG00000099957	P2RX6	purinergic receptor P2X, ligand gated ion channel, 6	20.3451	154.134	7.54381	2.91529	0.0225315	0.0708055
ENSG00000211445	GPX3	glutathione peroxidase 3	45.1977	332.614	7.34505	2.87677	0.023089	0.0722718
ENSG00000122862	SRGN	serglycin	238.535	1194.32	5.00519	2.32343	0.0234139	0.0731447
ENSG00000175130	MARCKSL1	MARCKS-like 1	495.294	1812.69	3.65929	1.87156	0.0235013	0.0733755
ENSG00000090971	NAT14	N-acetyltransferase 14 (GCN5-related, putative)	192.146	876.119	4.55781	2.18834	0.0235998	0.0736575
ENSG00000105672	ETV2	ets variant 2	3.96696	147.992	36.4134	5.1864	0.023945	0.0745885
ENSG00000099953	MMP11	matrix metallopeptidase 11	15.5709	70.1129	4.48047	2.16365	0.0240302	0.0748107
ENSG00000077063	CTTNBP2	cortactin binding protein 2	0.227266	36.3648	111.423	6.7999	0.0241076	0.0750172
ENSG00000175768	TOMM5	translocase of outer mitochondrial membrane 5 homolog (yeast)	30.684	127.695	4.15135	2.05358	0.0241882	0.0752161
ENSG00000179526	SHARPIN	SHANK-associated RH domain interactor	547.235	2160.75	3.94796	1.98111	0.0244389	0.0758995
ENSG00000100106	TRIOBP	TRIO and F-actin binding protein	454.952	1920.06	4.21965	2.07712	0.0244638	0.0759421
ENSG00000103241	FOXF1	forkhead box F1	26.7105	462.127	17.2405	4.10773	0.024637	0.0764007
ENSG00000198840	MT-ND3	NADH dehydrogenase, subunit 3 (complex I)	7501.67	26586.3	3.54403	1.82539	0.024648	0.0764261
ENSG00000182154	MRPL41	mitochondrial ribosomal protein L41	195.723	1570.83	8.02222	3.004	0.0249375	0.0772439
ENSG00000105364	MRPL4	mitochondrial ribosomal protein L4	428.276	1593.82	3.72085	1.89563	0.0250595	0.0775153
ENSG00000152467	ZSCAN1	zinc finger and SCAN domain containing 1	0.227266	8.82879	27.283	4.76993	0.0251649	0.0777879
ENSG00000167965	MLST8	MTOR associated protein, LST8 homolog (S. cerevisiae)	434.645	1717.48	3.95078	1.98214	0.0254527	0.0785339
ENSG00000106333	PCOLCE	procollagen C-endopeptidase enhancer	5239.46	18695.7	3.56819	1.83519	0.0254878	0.078584
ENSG00000143416	SELENBP1	selenium binding protein 1	229.502	906.979	3.95066	1.98209	0.0255569	0.0787654
ENSG00000104213	PDGFRL	platelet-derived growth factor receptor-like	6.35003	96.2815	14.9428	3.90138	0.0256117	0.0788893
ENSG00000175600	SUGCT	succinyl-CoA:glutarate-CoA transferase	55.2898	273.988	4.94834	2.30695	0.0257069	0.0791286
ENSG00000167671	UBXN6	UBX domain protein 6	1417.55	5605.84	3.95439	1.98345	0.0257354	0.0791982
ENSG00000183248	PRR36	proline rich 36	2.03734	15.8124	7.44494	2.89626	0.025761	0.0792681
ENSG00000144868	TMEM108	transmembrane protein 108	0.528857	16.867	26.9807	4.75385	0.025808	0.0793946
ENSG00000128626	MRPS12	mitochondrial ribosomal protein S12	287.871	1243.7	4.31918	2.11076	0.025843	0.0794842
ENSG00000143845	ETNK2	ethanolamine kinase 2	34.5533	186.528	5.38557	2.4291	0.0260845	0.0801176
ENSG00000105619	TFPT	TCF3 (E2A) fusion partner (in childhood Leukemia)	148.426	789.098	5.31353	2.40967	0.0260997	0.0801505
ENSG00000172346	CSDC2	cold shock domain containing C2, RNA binding	47.1607	181.054	3.83307	1.9385	0.0261696	0.0803213
ENSG00000157873	TNFRSF14	tumor necrosis factor receptor superfamily, member 14	46.8456	350.763	7.47384	2.90185	0.0264157	0.0809693
ENSG00000101460	MAP1LC3A	microtubule-associated protein 1 light chain 3 alpha	162.729	1972.88	12.1169	3.59895	0.0264326	0.0810118
ENSG00000090006	LTBP4	latent transforming growth factor beta binding protein 4	367.375	1516.59	4.12734	2.04521	0.0264907	0.0811716
ENSG00000125458	NT5C	5', 3'-nucleotidase, cytosolic	256.407	1295.59	5.0513	2.33665	0.026511	0.0812153
ENSG00000108639	SYNGR2	synaptogyrin 2	124.203	498.574	4.01177	2.00424	0.0267443	0.0817817
ENSG00000130733	YIPF2	Yip1 domain family, member 2	548.012	2118.74	3.8657	1.95073	0.0267655	0.0818096
ENSG00000161618	ALDH16A1	aldehyde dehydrogenase 16 family, member A1	97.3367	481.857	4.94636	2.30637	0.027027	0.0824355
ENSG00000099849	RASSF7	Ras association (RalGDS/AF-6) domain family (N-terminal) member 7	42.6892	165.841	3.87811	1.95535	0.0270307	0.0824355
ENSG00000145040	UCN2	urocortin 2	13.2354	54.9692	4.12956	2.04599	0.0272074	0.0829072
ENSG00000164877	MICALL2	MICAL-like 2	157.141	689.775	4.38736	2.13335	0.0272224	0.0829435
ENSG00000244486	SCARF2	scavenger receptor class F, member 2	413.15	1560.5	3.7764	1.91701	0.0273504	0.0832678
ENSG00000123144	C19orf43	chromosome 19 open reading frame 43	1736.32	9700.04	5.5863	2.48189	0.0273664	0.0833072
ENSG00000075399	VPS9D1	VPS9 domain containing 1	185.02	720.073	3.89031	1.95989	0.0276097	0.0838495
ENSG00000173457	PPP1R14B	protein phosphatase 1, regulatory (inhibitor) subunit 14B	646.249	2580.07	3.99191	1.99708	0.0276412	0.0839076
ENSG00000161513	FDXR	ferredoxin reductase	143.5	558.139	3.88746	1.95883	0.0276743	0.0839984
ENSG00000179528	LBX2	ladybird homeobox 2	3.77685	20.8149	5.39482	2.43157	0.0277402	0.0841703
ENSG00000173868	PHOSPHO1	phosphatase, orphan 1	2.27087	20.8832	8.85043	3.14575	0.0278941	0.0845896
ENSG00000167100	SAMD14	sterile alpha motif domain containing 14	33.0597	152.147	4.59131	2.19891	0.027968	0.0847747
ENSG00000176720	BOK	BCL2-related ovarian killer	534.576	2190.61	4.09726	2.03466	0.0281522	0.0852386
ENSG00000002587	HS3ST1	heparan sulfate (glucosamine) 3-O-sulfotransferase 1	0	7.92331	80.2331	6.32613	0.0281939	0.0853457
ENSG00000250571	GLI4	GLI family zinc finger 4	32.875	394.349	11.9621	3.58039	0.0285646	0.0863326
ENSG00000174165	ZDHHC24	zinc finger, DHHC-type containing 24	126.965	534.613	4.20818	2.07319	0.0286847	0.0866469
ENSG00000142694	EVA1B	eva-1 homolog B (C. elegans)	96.4982	3139.27	32.4992	5.02233	0.0287223	0.0867413
ENSG00000127561	SYNGR3	synaptogyrin 3	4.84065	25.7751	5.23719	2.38879	0.0288146	0.0869521
ENSG00000172780	RAB43	RAB43, member RAS oncogene family	2.04092	15.1236	7.11077	2.83001	0.028952	0.0873178
ENSG00000198959	TGM2	transglutaminase 2	1184.36	4305.15	3.63478	1.86187	0.0290792	0.0876624
ENSG00000079462	PAFAH1B3	platelet-activating factor acetylhydrolase 1b, catalytic subunit 3 (29kDa)	137.656	482.537	3.50358	1.80883	0.0293219	0.0882465
ENSG00000179314	WSCD1	WSC domain containing 1	0.454532	55.2663	99.8434	6.64159	0.0294608	0.0885657
ENSG00000214518	KRTAP2-2	keratin associated protein 2-2	0	5.02466	51.2466	5.67938	0.0295572	0.0888162
ENSG00000242616	GNG10	guanine nucleotide binding protein (G protein), gamma 10	0	16.8237	169.237	7.4029	0.0295618	0.08882
ENSG00000175602	CCDC85B	coiled-coil domain containing 85B	292.132	6586.69	22.5396	4.49439	0.029577	0.0888559
ENSG00000136840	ST6GALNAC4	ST6 (alpha-N-acetyl-neuraminyl-2,3-beta-galactosyl-1,3)-N-acetylgalactosaminide alpha-2,6-sialyltransferase 4	223.713	847.637	3.7877	1.92132	0.0296888	0.0891223
ENSG00000162882	HAAO	3-hydroxyanthranilate 3,4-dioxygenase	5.43649	206.255	37.2718	5.22001	0.0298297	0.0894661
ENSG00000198633	ZNF534	zinc finger protein 534	0	12.7423	128.423	7.00476	0.0298367	0.0894705
ENSG00000169733	RFNG	RFNG O-fucosylpeptide 3-beta-N-acetylglucosaminyltransferase	421.7	1690.61	4.00834	2.003	0.0299004	0.0896382
ENSG00000241468	ATP5J2	ATP synthase, H+ transporting, mitochondrial Fo complex, subunit F2	739.654	2701.62	3.65218	1.86876	0.0302573	0.0905677
ENSG00000125409	TEKT3	tektin 3	0.227266	7.1686	22.2101	4.47314	0.0304878	0.0911364
ENSG00000141753	IGFBP4	insulin-like growth factor binding protein 4	19330.8	128251	6.6345	2.72999	0.0305569	0.0913229
ENSG00000133216	EPHB2	EPH receptor B2	193.618	641.605	3.31258	1.72795	0.0306763	0.0916389
ENSG00000196917	HCAR1	hydroxycarboxylic acid receptor 1	0	12.7307	128.307	7.00345	0.0310949	0.0926236
ENSG00000205078	SYCE1L	synaptonemal complex central element protein 1-like	1.01966	72.9055	65.2035	6.02688	0.0311875	0.0928744
ENSG00000165912	PACSIN3	protein kinase C and casein kinase substrate in neurons 3	281.658	996.369	3.53661	1.82237	0.03138	0.0933594
ENSG00000159069	FBXW5	F-box and WD repeat domain containing 5	929.091	3591.62	3.86542	1.95063	0.0314817	0.0936208
ENSG00000104518	GSDMD	gasdermin D	193.191	1309.86	6.77714	2.76068	0.0315508	0.0937954
ENSG00000154096	THY1	Thy-1 cell surface antigen	6746.79	37389.1	5.5417	2.47033	0.0316951	0.0941312
ENSG00000128602	SMO	smoothened, frizzled class receptor	100.967	370.06	3.66253	1.87284	0.0318046	0.0944356
ENSG00000167702	KIFC2	kinesin family member C2	26.4106	92.3585	3.4876	1.80223	0.0318788	0.0946072
ENSG00000105369	CD79A	CD79a molecule, immunoglobulin-associated alpha	0.90638	10.6948	10.7264	3.42309	0.0318952	0.0946424
ENSG00000197568	HHLA3	HERV-H LTR-associating 3	91.927	363.67	3.95286	1.9829	0.032017	0.0949131
ENSG00000063180	CA11	carbonic anhydrase XI	3.89353	49.1876	12.3419	3.62549	0.0320944	0.0951082
ENSG00000197982	C1orf122	chromosome 1 open reading frame 122	494.621	2355.31	4.76109	2.25129	0.0321112	0.0951477
ENSG00000105880	DLX5	distal-less homeobox 5	0.680008	139.599	179.1	7.48462	0.0321399	0.0951914
ENSG00000104870	FCGRT	Fc fragment of IgG, receptor, transporter, alpha	481.909	1709.38	3.54658	1.82643	0.03244	0.0959117
ENSG00000144485	HES6	hes family bHLH transcription factor 6	5.14224	58.6439	11.2059	3.48619	0.0329599	0.0972148
ENSG00000177666	PNPLA2	patatin-like phospholipase domain containing 2	988.531	3347.91	3.38651	1.7598	0.0330362	0.0974079
ENSG00000113319	RASGRF2	Ras protein-specific guanine nucleotide-releasing factor 2	2.64679	63.9325	23.3118	4.54299	0.0331455	0.0976877
ENSG00000124140	SLC12A5	solute carrier family 12 (potassium/chloride transporter), member 5	0.452743	7.62677	13.979	3.80519	0.0332358	0.0979111
ENSG00000198931	APRT	adenine phosphoribosyltransferase	832.474	3180.27	3.81992	1.93354	0.0332886	0.0980343
ENSG00000099992	TBC1D10A	TBC1 domain family, member 10A	157.372	553.181	3.51352	1.81292	0.0332927	0.0980343
ENSG00000130813	C19orf66	chromosome 19 open reading frame 66	188.792	652.344	3.45407	1.7883	0.0333312	0.0981173
ENSG00000128805	ARHGAP22	Rho GTPase activating protein 22	575.301	1889.25	3.28353	1.71525	0.0333774	0.0982106
ENSG00000175482	POLD4	polymerase (DNA-directed), delta 4, accessory subunit	82.6059	334.935	4.05092	2.01825	0.0337811	0.0992578
ENSG00000204673	AKT1S1	AKT1 substrate 1 (proline-rich)	1319.85	4841.55	3.66805	1.87501	0.0338212	0.0993325

## Sheet: Sheet3_DESeq_MSC_vs_DPSC
DESeq_MSC_vs_DPSC
id	gene.symbol	gene.names	MSC	DPSC	foldChange	log2FoldChange	pval	padj
ENSG00000129009	ISLR	immunoglobulin superfamily containing leucine-rich repeat	37186.3	0	2.68915e-06	-18.5044	5.65455e-55	1.26588e-50
ENSG00000180818	HOXC10	homeobox C10	1678.58	0	5.95706e-05	-14.035	1.81364e-53	1.69159e-49
ENSG00000186847	KRT14	keratin 14	8085.41	0	1.23678e-05	-16.3031	2.26684e-53	1.69159e-49
ENSG00000173917	HOXB2	homeobox B2	1440.47	0	6.94172e-05	-13.8143	4.43447e-51	2.48186e-47
ENSG00000130592	LSP1	lymphocyte-specific protein 1	5432.87	10.9181	0.00202801	-8.94572	2.03773e-47	9.12371e-44
ENSG00000105509	HAS1	hyaluronan synthase 1	938.666	0	0.000106523	-13.1966	1.01032e-43	3.76968e-40
ENSG00000197614	MFAP5	microfibrillar associated protein 5	3847.09	14.536	0.00380434	-8.03814	9.82952e-39	3.14362e-35
ENSG00000250742		uncharacterized LOC400043	855.207	0	0.000116917	-13.0622	8.47845e-38	2.37259e-34
ENSG00000146197	SCUBE3	signal peptide, CUB domain and EGF like domain containing 3	4158.08	34.4496	0.00830884	-6.91114	4.58933e-33	1.14157e-29
ENSG00000138207	RBP4	retinol binding protein 4	497.366	0	0.000201019	-12.2804	1.9489e-31	4.36301e-28
ENSG00000179772	FOXS1	forkhead box S1	1266.16	0	7.89728e-05	-13.6283	8.8169e-31	1.7944e-27
ENSG00000102935	ZNF423	zinc finger protein 423	436.239	0	0.000229179	-12.0912	1.53226e-29	2.85856e-26
ENSG00000145936	KCNMB1	potassium calcium-activated channel subfamily M regulatory beta subunit 1	693.212	1.36331	0.00211061	-8.88812	1.77686e-29	3.05988e-26
ENSG00000205426	KRT81	keratin 81	1054.24	5.89093	0.00568217	-7.45934	7.3607e-28	1.17703e-24
ENSG00000197757	HOXC6	homeobox C6	488.69	0.398087	0.00101902	-9.9386	1.44689e-27	2.15944e-24
ENSG00000174600	CMKLR1	chemerin chemokine-like receptor 1	1438.36	11.8026	0.00827458	-6.9171	1.2941e-26	1.81069e-23
ENSG00000135324	MRAP2	melanocortin 2 receptor accessory protein 2	368.082	0	0.000271605	-11.8462	2.80357e-26	3.69197e-23
ENSG00000171840	NINJ2	ninjurin 2	359.45	0	0.000278125	-11.812	6.77639e-26	8.42794e-23
ENSG00000037965	HOXC8	homeobox C8	362.006	0	0.000276162	-11.8222	1.03095e-25	1.21473e-22
ENSG00000164161	HHIP	hedgehog interacting protein	661.879	2.99136	0.00466987	-7.7424	7.08093e-25	7.92604e-22
ENSG00000049540	ELN	elastin	225008	418.124	0.0018587	-9.07149	2.10574e-24	2.24482e-21
ENSG00000163064	EN1	engrailed homeobox 1	2095.09	30.2589	0.0144898	-6.10882	2.87956e-24	2.93021e-21
ENSG00000131737	KRT34	keratin 34	6183.05	89.9518	0.0145641	-6.10144	3.44531e-24	3.35348e-21
ENSG00000128656	CHN1	chimerin 1	27.543	3145.84	113.806	6.83044	5.00505e-24	4.51869e-21
ENSG00000137868	STRA6	stimulated by retinoic acid 6	309.76	0	0.000322726	-11.5974	5.04611e-24	4.51869e-21
ENSG00000101825	MXRA5	matrix remodeling associated 5	0	4405.87	44059.7	15.4272	2.28373e-23	1.96638e-20
ENSG00000129467	ADCY4	adenylate cyclase 4	591.947	4.21798	0.00729331	-7.09921	3.13042e-23	2.57487e-20
ENSG00000182742	HOXB4	homeobox B4	295.048	0	0.000338813	-11.5272	3.22046e-23	2.57487e-20
ENSG00000154856	APCDD1	adenomatosis polyposis coli down-regulated 1	12.5309	6323.48	500.643	8.96764	3.68008e-23	2.84089e-20
ENSG00000219438	FAM19A5	family with sequence similarity 19 member A5, C-C motif chemokine like	637.164	3.08517	0.0049982	-7.64438	5.29485e-23	3.95119e-20
ENSG00000180806	HOXC9	homeobox C9	517.909	0	0.000193047	-12.3388	6.03074e-23	4.35517e-20
ENSG00000111057	KRT18	keratin 18	3630.05	17.5095	0.00485092	-7.68753	1.39668e-22	9.77109e-20
ENSG00000185960	SHOX	short stature homeobox	277.612	0	0.000360085	-11.4394	5.25893e-22	3.56762e-19
ENSG00000214207	KRT18P10		629.76	3.51808	0.00574426	-7.44366	5.62617e-22	3.7045e-19
ENSG00000157766	ACAN	aggrecan	22454.4	15.2361	0.000682988	-10.5159	9.49702e-22	6.07457e-19
ENSG00000111341	MGP	matrix Gla protein	705.94	7.78557	0.0111687	-6.48439	1.70591e-21	1.03243e-18
ENSG00000130707	ASS1	argininosuccinate synthase 1	4421.96	179.82	0.040687	-4.61929	1.70634e-21	1.03243e-18
ENSG00000260027	HOXB7	homeobox B7	421.039	0	0.000237451	-12.0401	4.11264e-21	2.41068e-18
ENSG00000167641	PPP1R14A	protein phosphatase 1 regulatory inhibitor subunit 14A	2813.67	25.855	0.00922427	-6.76035	4.19961e-21	2.41068e-18
ENSG00000176532	PRR15	proline rich 15	296.952	0.189046	0.000973051	-10.0052	6.92662e-21	3.87665e-18
ENSG00000115468	EFHD1	EF-hand domain family member D1	365.285	0.945231	0.00286063	-8.44945	2.74678e-20	1.49981e-17
ENSG00000087510	TFAP2C	transcription factor AP-2 gamma	0	528.308	5284.08	12.3674	3.94002e-20	2.10013e-17
ENSG00000105664	COMP	cartilage oligomeric matrix protein	9871.38	13.1416	0.00134139	-9.54205	4.31043e-20	2.18086e-17
ENSG00000187479	C11orf96	chromosome 11 open reading frame 96	744.453	10.2349	0.0138807	-6.17078	4.31516e-20	2.18086e-17
ENSG00000113389	NPR3	natriuretic peptide receptor 3	1269.9	23.7481	0.018778	-5.73481	4.38374e-20	2.18086e-17
ENSG00000006016	CRLF1	cytokine receptor like factor 1	16481.1	19.7046	0.00120165	-9.70076	1.69432e-19	8.24583e-17
ENSG00000181195	PENK	proenkephalin	31901.4	1338.57	0.0419626	-4.57475	4.90949e-19	2.33848e-16
ENSG00000183421	RIPK4	receptor interacting serine/threonine kinase 4	245.763	0.189046	0.00117564	-9.73234	9.30229e-19	4.33855e-16
ENSG00000140511	HAPLN3	hyaluronan and proteoglycan link protein 3	4868.83	223.131	0.0458482	-4.44699	1.20578e-18	5.50894e-16
ENSG00000105696	TMEM59L	transmembrane protein 59 like	2014.6	79.0293	0.039276	-4.67021	2.90287e-18	1.29973e-15
ENSG00000198795	ZNF521	zinc finger protein 521	0	745.881	7459.81	12.8649	4.59608e-18	1.97949e-15
ENSG00000125998	FAM83C	family with sequence similarity 83 member C	336.33	0	0.000297239	-11.7161	4.59791e-18	1.97949e-15
ENSG00000138829	FBN2	fibrillin 2	151.531	5587.22	36.8481	5.20352	4.97502e-18	2.10143e-15
ENSG00000123388	HOXC11	homeobox C11	207.909	0	0.000480748	-11.0224	5.53929e-18	2.29645e-15
ENSG00000142910	TINAGL1	tubulointerstitial nephritis antigen like 1	5668.46	25.9159	0.00458951	-7.76744	6.41099e-18	2.60951e-15
ENSG00000170421	KRT8	keratin 8	631.992	15.0951	0.0240394	-5.37846	1.01584e-17	4.06102e-15
ENSG00000146555	SDK1	sidekick cell adhesion molecule 1	0	501.656	5017.56	12.2928	2.10939e-17	8.28471e-15
ENSG00000050344	NFE2L3	nuclear factor, erythroid 2 like 3	0	377.314	3774.14	11.8819	2.31838e-17	8.94854e-15
ENSG00000135480	KRT7	keratin 7	26732.9	215.771	0.00807509	-6.95231	6.87157e-17	2.60735e-14
ENSG00000107796	ACTA2	actin, alpha 2, smooth muscle, aorta	74827.3	4447.17	0.0594338	-4.07257	7.40676e-17	2.76358e-14
ENSG00000103241	FOXF1	forkhead box F1	0	1703.87	17039.7	14.0566	1.17498e-16	4.31217e-14
ENSG00000253552	HOXA-AS2		201.144	0	0.00049691	-10.9747	2.21844e-16	8.01036e-14
ENSG00000166317	SYNPO2L	synaptopodin 2 like	0.487032	477.729	813.974	9.66884	3.53811e-16	1.2414e-13
ENSG00000099998	GGT5	gamma-glutamyltransferase 5	2280.68	14.8762	0.00656626	-7.25071	3.54891e-16	1.2414e-13
ENSG00000177707	NECTIN3	nectin cell adhesion molecule 3	3.89626	546.322	136.733	7.09522	5.99658e-16	2.06531e-13
ENSG00000186832	KRT16	keratin 16	4270.91	11.8968	0.0028089	-8.47578	7.45874e-16	2.52998e-13
ENSG00000162624	LHX8	LIM homeobox 8	0	379.225	3793.25	11.8892	8.33534e-16	2.76662e-13
ENSG00000138944	KIAA1644	KIAA1644	1180.74	58.932	0.0499918	-4.32217	8.40356e-16	2.76662e-13
ENSG00000233521			620.017	12.8997	0.0209633	-5.57599	1.20554e-15	3.91137e-13
ENSG00000128965	CHAC1	ChaC glutathione specific gamma-glutamylcyclotransferase 1	4231.3	273.49	0.0646572	-3.95104	1.40496e-15	4.49326e-13
ENSG00000162631	NTNG1	netrin G1	0	306.869	3069.69	11.5839	1.60969e-15	5.07552e-13
ENSG00000183508	FAM46C	family with sequence similarity 46 member C	0	303.101	3032.01	11.5661	1.95894e-15	6.09095e-13
ENSG00000170577	SIX2	SIX homeobox 2	4133.74	252.111	0.0610112	-4.03478	2.85835e-15	8.76573e-13
ENSG00000102760	RGCC	regulator of cell cycle	11.2778	2512.08	220.797	7.78657	3.34603e-15	1.01226e-12
ENSG00000120075	HOXB5	homeobox B5	168.207	0	0.000594151	-10.7169	3.72548e-15	1.11203e-12
ENSG00000080823	MOK	MOK protein kinase	13690.4	901.009	0.0658202	-3.92532	1.47045e-14	4.33145e-12
ENSG00000250451	HOXC-AS1	HOXC cluster antisense RNA 1	222.432	0	0.000449374	-11.1198	2.25536e-14	6.55724e-12
ENSG00000137507	LRRC32	leucine rich repeat containing 32	2609.91	138.678	0.0531714	-4.2332	2.59095e-14	7.43636e-12
ENSG00000224259	LINC01133	long intergenic non-protein coding RNA 1133	793.984	30.9793	0.0391386	-4.67526	4.14354e-14	1.1742e-11
ENSG00000132688	NES	nestin	735.64	14752.6	20.0516	4.32564	5.09117e-14	1.4247e-11
ENSG00000141448	GATA6	GATA binding protein 6	147.499	0	0.000677513	-10.5275	5.16284e-14	1.42692e-11
ENSG00000138028	CGREF1	cell growth regulator with EF-hand domain 1	1225.18	66.0619	0.0539973	-4.21097	6.22072e-14	1.69833e-11
ENSG00000010438	PRSS3	protease, serine 3	507.585	3.18853	0.0064775	-7.27035	6.35972e-14	1.71065e-11
ENSG00000189129	PLAC9	placenta specific 9	2344.72	54.5902	0.0233238	-5.42205	6.41865e-14	1.71065e-11
ENSG00000182575	NXPH3	neurexophilin 3	1817.27	54.8769	0.0302508	-5.04688	9.11558e-14	2.40083e-11
ENSG00000163132	MSX1	msh homeobox 1	334.151	6867.7	20.5468	4.36084	9.34925e-14	2.43374e-11
ENSG00000180353	HCLS1	hematopoietic cell-specific Lyn substrate 1	556.628	18.7541	0.0338659	-4.88402	2.76141e-13	7.1057e-11
ENSG00000115194	SLC30A3	solute carrier family 30 member 3	180.067	0.378092	0.0026536	-8.55783	3.24241e-13	8.24861e-11
ENSG00000103522	IL21R	interleukin 21 receptor	158.21	0.255082	0.00224296	-8.80038	3.32221e-13	8.28301e-11
ENSG00000133106	EPSTI1	epithelial stromal interaction 1 (breast)	18.8833	670.019	35.3005	5.14162	3.32993e-13	8.28301e-11
ENSG00000229847	EMX2OS	EMX2 opposite strand/antisense RNA	172.857	0	0.000578179	-10.7562	4.79082e-13	1.1786e-10
ENSG00000101134	DOK5	docking protein 5	349.9	4.14447	0.0121271	-6.36563	5.38455e-13	1.31026e-10
ENSG00000130751	NPAS1	neuronal PAS domain protein 1	2175.78	97.0001	0.0446257	-4.48598	5.94664e-13	1.43148e-10
ENSG00000100058	CRYBB2P1	crystallin beta B2 pseudogene 1	4713.37	394.416	0.0836997	-3.57863	9.58774e-13	2.28341e-10
ENSG00000127743	IL17B	interleukin 17B	207.533	2.07422	0.0104715	-6.57739	1.06357e-12	2.50634e-10
ENSG00000173641	HSPB7	heat shock protein family B (small) member 7	9325.44	130.088	0.0139604	-6.16252	1.24929e-12	2.91332e-10
ENSG00000162078	ZG16B	zymogen granule protein 16B	124.884	0	0.000800104	-10.2875	2.0219e-12	4.66643e-10
ENSG00000100181	TPTEP1	transmembrane phosphatase with tensin homology pseudogene 1	147.45	0.579774	0.00460707	-7.76193	2.53742e-12	5.79645e-10
ENSG00000158825	CDA	cytidine deaminase	734.281	9.778	0.0134508	-6.21617	2.91072e-12	6.58204e-10
ENSG00000170370	EMX2	empty spiracles homeobox 2	175.077	0	0.00057085	-10.7746	3.53797e-12	7.92046e-10
ENSG00000134775	FHOD3	formin homology 2 domain containing 3	149.881	3614.46	24.1001	4.59097	3.67128e-12	8.13753e-10
ENSG00000149451	ADAM33	ADAM metallopeptidase domain 33	102.226	2052.11	20.0556	4.32593	9.3636e-12	2.05513e-09
ENSG00000253293	HOXA10	homeobox A10	140.486	0	0.000711311	-10.4572	1.15412e-11	2.50847e-09
ENSG00000124212	PTGIS	prostaglandin I2 (prostacyclin) synthase	1979.96	154.284	0.0779692	-3.68095	1.51976e-11	3.24995e-09
ENSG00000166448	TMEM130	transmembrane protein 130	1042.23	63.0656	0.0606004	-4.04453	1.52775e-11	3.24995e-09
ENSG00000164530	PI16	peptidase inhibitor 16	200.34	3.28539	0.0168898	-5.8877	1.53881e-11	3.24995e-09
ENSG00000133687	TMTC1	transmembrane and tetratricopeptide repeat containing 1	1.94813	421.758	205.972	7.68631	1.76649e-11	3.69593e-09
ENSG00000242265	PEG10	paternally expressed 10	12.6628	507.462	39.7688	5.31356	2.41099e-11	4.99767e-09
ENSG00000104332	SFRP1	secreted frizzled related protein 1	0.974065	9115.93	8487.42	13.0511	2.93106e-11	6.01997e-09
ENSG00000169083	AR	androgen receptor	14.545	545.451	37.2517	5.21923	3.05334e-11	6.2141e-09
ENSG00000171227	TMEM37	transmembrane protein 37	172.198	0.189046	0.00167759	-9.21939	4.28878e-11	8.64981e-09
ENSG00000149591	TAGLN	transgelin	340589	38177.7	0.112093	-3.15723	4.65166e-11	9.29792e-09
ENSG00000100625	SIX4	SIX homeobox 4	0	216.79	2168.9	11.0827	7.17111e-11	1.42071e-08
ENSG00000123689	G0S2	G0/G1 switch 2	473.063	17.4143	0.0370153	-4.75573	8.63533e-11	1.69578e-08
ENSG00000225783	MIAT	myocardial infarction associated transcript (non-protein coding)	0	262.486	2625.86	11.3586	9.11354e-11	1.77413e-08
ENSG00000270069	MIR222HG		5.7074	314.376	54.1509	5.75891	9.61051e-11	1.85475e-08
ENSG00000137203	TFAP2A	transcription factor AP-2 alpha	147.487	0.567139	0.00452032	-7.78936	1.15357e-10	2.20725e-08
ENSG00000118640	VAMP8	vesicle associated membrane protein 8	648.234	13.7344	0.0213383	-5.55041	1.17141e-10	2.22239e-08
ENSG00000162591	MEGF6	multiple EGF like domains 6	6375.96	58.8236	0.00924139	-6.75767	1.38566e-10	2.60679e-08
ENSG00000117318	ID3	inhibitor of DNA binding 3, HLH protein	8704.65	1030.13	0.118353	-3.07883	1.51465e-10	2.8257e-08
ENSG00000167619	TMEM145	transmembrane protein 145	177.871	0.382623	0.00271182	-8.52653	1.58698e-10	2.93618e-08
ENSG00000150551	LYPD1	LY6/PLAUR domain containing 1	1368.87	123.923	0.0905956	-3.46442	1.62772e-10	2.98687e-08
ENSG00000213694	S1PR3	sphingosine-1-phosphate receptor 3	22.5506	564.163	24.9117	4.63875	2.14695e-10	3.90763e-08
ENSG00000147255	IGSF1	immunoglobulin superfamily member 1	103.474	0	0.000965489	-10.0165	2.30411e-10	4.15984e-08
ENSG00000137273	FOXF2	forkhead box F2	171.832	2143.97	12.4705	3.64044	2.35437e-10	4.21659e-08
ENSG00000152137	HSPB8	heat shock protein family B (small) member 8	1847.21	197.38	0.106902	-3.22565	2.93675e-10	5.21786e-08
ENSG00000005073	HOXA11	homeobox A11	100.629	0	0.000992762	-9.97626	2.99467e-10	5.27888e-08
ENSG00000257671			102.141	0	0.00097808	-9.99776	3.3165e-10	5.80051e-08
ENSG00000150556	LYPD6B	LY6/PLAUR domain containing 6B	799.725	33.6135	0.042151	-4.56829	3.50513e-10	6.0829e-08
ENSG00000152049	KCNE4	potassium voltage-gated channel subfamily E regulatory subunit 4	1092.2	67.9431	0.0622933	-4.00478	3.89096e-10	6.70053e-08
ENSG00000187498	COL4A1	collagen type IV alpha 1 chain	6611.83	702.309	0.106234	-3.23469	3.95313e-10	6.75563e-08
ENSG00000066248	NGEF	neuronal guanine nucleotide exchange factor	331.39	10.7264	0.0326597	-4.93634	4.29501e-10	7.28428e-08
ENSG00000165959	CLMN	calmin (calponin-like, transmembrane)	0	169.953	1700.53	10.7318	6.66452e-10	1.12179e-07
ENSG00000196337	CGB7	chorionic gonadotropin beta subunit 7	95.3502	0	0.00104767	-9.8986	7.49356e-10	1.25193e-07
ENSG00000171488	LRRC8C	leucine rich repeat containing 8 family member C	0	162.842	1629.42	10.6701	8.21342e-10	1.36203e-07
ENSG00000078399	HOXA9	homeobox A9	473.459	0	0.000211167	-12.2093	8.31923e-10	1.36943e-07
ENSG00000127528	KLF2	Kruppel like factor 2	5324.81	675.41	0.126858	-2.97871	8.85087e-10	1.44631e-07
ENSG00000124785	NRN1	neuritin 1	187.591	4.14873	0.0226368	-5.46518	9.46551e-10	1.53554e-07
ENSG00000230148	HOXB-AS1	HOXB cluster antisense RNA 1	93.3097	0	0.00107055	-9.86743	1.09154e-09	1.75182e-07
ENSG00000160307	S100B	S100 calcium binding protein B	92.0303	0	0.00108542	-9.84753	1.09552e-09	1.75182e-07
ENSG00000167772	ANGPTL4	angiopoietin like 4	1246.57	62.3339	0.0500805	-4.31961	1.18233e-09	1.87722e-07
ENSG00000001617	SEMA3F	semaphorin 3F	1403.79	162.14	0.115565	-3.11323	1.19874e-09	1.88987e-07
ENSG00000224149			0	372.456	3725.56	11.8632	1.29492e-09	2.02724e-07
ENSG00000105997	HOXA3	homeobox A3	86.809	0	0.00115063	-9.76336	1.63664e-09	2.54441e-07
ENSG00000198732	SMOC1	SPARC related modular calcium binding 1	382.064	16.6404	0.0438042	-4.51279	1.65506e-09	2.55529e-07
ENSG00000164308	ERAP2	endoplasmic reticulum aminopeptidase 2	23.9457	491.252	20.4341	4.3529	2.38356e-09	3.65485e-07
ENSG00000182636	NDN	necdin, MAGE family member	1553.43	171.501	0.110458	-3.17843	2.43188e-09	3.70356e-07
ENSG00000124134	KCNS1	potassium voltage-gated channel modifier subfamily S member 1	2.50618	196.96	75.6124	6.24055	2.707e-09	4.0947e-07
ENSG00000224127			0	168.86	1689.6	10.7225	2.80478e-09	4.19693e-07
ENSG00000203805	PLPP4	phospholipid phosphatase 4	2066.79	237.62	0.115014	-3.12012	2.81207e-09	4.19693e-07
ENSG00000130303	BST2	bone marrow stromal cell antigen 2	262.872	11.2895	0.0433106	-4.52913	2.88087e-09	4.27113e-07
ENSG00000135424	ITGA7	integrin subunit alpha 7	6062.9	773.803	0.127644	-2.96981	2.98226e-09	4.39236e-07
ENSG00000175879	HOXD8	homeobox D8	97.9567	0	0.00101982	-9.93747	3.08814e-09	4.50963e-07
ENSG00000186493	C5orf38	chromosome 5 open reading frame 38	447.054	0	0.000223636	-12.1266	3.10217e-09	4.50963e-07
ENSG00000156675	RAB11FIP1	RAB11 family interacting protein 1	28.6119	480.609	16.7425	4.06544	3.16781e-09	4.57534e-07
ENSG00000135974	C2orf49	chromosome 2 open reading frame 49	0	136.157	1362.57	10.4121	3.19478e-09	4.58471e-07
ENSG00000123892	RAB38	RAB38, member RAS oncogene family	0	137.685	1377.85	10.4282	3.66073e-09	5.20289e-07
ENSG00000125845	BMP2	bone morphogenetic protein 2	0	136.689	1367.89	10.4177	3.67202e-09	5.20289e-07
ENSG00000182871	COL18A1	collagen type XVIII alpha 1 chain	189.514	3371.54	17.7816	4.15232	3.71882e-09	5.23605e-07
ENSG00000171604	CXXC5	CXXC finger protein 5	8153.39	1042.95	0.127927	-2.9666	4.63237e-09	6.48156e-07
ENSG00000006468	ETV1	ETS variant 1	0	133.345	1334.45	10.382	4.72142e-09	6.56512e-07
ENSG00000179954	SSC5D	scavenger receptor cysteine rich family member with 5 domains	4245.63	300.501	0.0708007	-3.82009	4.93747e-09	6.82315e-07
ENSG00000157570	TSPAN18	tetraspanin 18	384.627	28.5546	0.0744803	-3.747	5.11651e-09	7.02719e-07
ENSG00000182853	VMO1	vitelline membrane outer layer 1 homolog	279.871	8.4398	0.0305024	-5.03493	5.24405e-09	7.15845e-07
ENSG00000120217	CD274	CD274 molecule	0	131.702	1318.02	10.3642	5.50717e-09	7.47206e-07
ENSG00000255353			185.656	5.40464	0.0296337	-5.07662	6.24611e-09	8.41015e-07
ENSG00000164106	SCRG1	stimulator of chondrogenesis 1	374.356	2.29574	0.00639792	-7.28818	6.27371e-09	8.41015e-07
ENSG00000100600	LGMN	legumain	6912.92	931.328	0.134735	-2.8918	7.09088e-09	9.44902e-07
ENSG00000220517	ASS1P1		164.166	3.40687	0.0213487	-5.54971	7.63623e-09	1.01155e-06
ENSG00000183570	PCBP3	poly(rC) binding protein 3	11.6938	320.631	27.1948	4.76526	8.24852e-09	1.08623e-06
ENSG00000078053	AMPH	amphiphysin	71.6259	854.835	11.9195	3.57525	8.65163e-09	1.13266e-06
ENSG00000131386	GALNT15	polypeptide N-acetylgalactosaminyltransferase 15	27.0709	508.523	18.7194	4.22646	9.34507e-09	1.21633e-06
ENSG00000145604	SKP2	S-phase kinase-associated protein 2, E3 ubiquitin protein ligase	0.974065	157.486	146.719	7.19691	1.00046e-08	1.29464e-06
ENSG00000183287	CCBE1	collagen and calcium binding EGF domains 1	933.427	7499.83	8.03396	3.00611	1.20028e-08	1.5443e-06
ENSG00000162545	CAMK2N1	calcium/calmodulin dependent protein kinase II inhibitor 1	271.811	2481.09	9.12501	3.18983	1.21733e-08	1.55728e-06
ENSG00000153404	PLEKHG4B	pleckstrin homology and RhoGEF domain containing G4B	0	307.289	3073.89	11.5858	1.34622e-08	1.71238e-06
ENSG00000108055	SMC3	structural maintenance of chromosomes 3	0.974065	153.805	143.293	7.16282	1.37765e-08	1.74009e-06
ENSG00000129465	RIPK3	receptor interacting serine/threonine kinase 3	91.3502	0.386516	0.00532001	-7.55435	1.38355e-08	1.74009e-06
ENSG00000099337	KCNK6	potassium two pore domain channel subfamily K member 6	1312.38	96.108	0.0733025	-3.76999	1.42753e-08	1.78537e-06
ENSG00000126016	AMOT	angiomotin	77.0225	824.436	10.6912	3.41836	1.67219e-08	2.07974e-06
ENSG00000180660	MAB21L1	mab-21 like 1	0	121.18	1212.8	10.2441	1.73422e-08	2.14497e-06
ENSG00000175315	CST6	cystatin E/M	1483.87	94.1823	0.0635338	-3.97633	1.87499e-08	2.29673e-06
ENSG00000131725	WDR44	WD repeat domain 44	0	141.414	1415.14	10.4667	1.88045e-08	2.29673e-06
ENSG00000125657	TNFSF9	tumor necrosis factor superfamily member 9	175.283	4.39646	0.0256379	-5.28558	1.8877e-08	2.29673e-06
ENSG00000128709	HOXD9	homeobox D9	78.5224	0	0.0012719	-9.6188	1.93121e-08	2.33697e-06
ENSG00000099812	MISP	mitotic spindle positioning	73.7814	0	0.00135352	-9.52907	1.95969e-08	2.35868e-06
ENSG00000172349	IL16	interleukin 16	0.974065	178.23	166.033	7.37532	2.66745e-08	3.19338e-06
ENSG00000128536	CDHR3	cadherin related family member 3	0	142.113	1422.13	10.4738	2.76089e-08	3.28766e-06
ENSG00000213943	KRT18P17		78.328	0	0.00127505	-9.61523	2.94777e-08	3.49162e-06
ENSG00000166106	ADAMTS15	ADAM metallopeptidase with thrombospondin type 1 motif 15	77.1403	0	0.00129466	-9.59321	3.03922e-08	3.581e-06
ENSG00000103449	SALL1	spalt like transcription factor 1	0	337.14	3372.4	11.7196	3.30634e-08	3.87534e-06
ENSG00000158270	COLEC12	collectin subfamily member 12	57.4534	4361.46	75.7828	6.2438	4.15577e-08	4.84558e-06
ENSG00000119946	CNNM1	cyclin and CBS domain divalent metal cation transport mediator 1	0	137.196	1372.96	10.4231	4.40524e-08	5.10985e-06
ENSG00000139318	DUSP6	dual specificity phosphatase 6	32.7173	714.715	21.7816	4.44504	4.45822e-08	5.14464e-06
ENSG00000154122	ANKH	ANKH inorganic pyrophosphate transport regulator	3341.06	430.266	0.128807	-2.95671	4.623e-08	5.30744e-06
ENSG00000158050	DUSP2	dual specificity phosphatase 2	137.617	1.97335	0.0150552	-6.0536	4.74933e-08	5.42466e-06
ENSG00000258545	RHOXF1-AS1	RHOXF1 antisense RNA 1	131.851	0	0.000757857	-10.3658	5.23715e-08	5.95148e-06
ENSG00000244242	IFITM10	interferon induced transmembrane protein 10	3688.4	163.698	0.0444078	-4.49304	5.2792e-08	5.96896e-06
ENSG00000233429	HOTAIRM1		168.056	0	0.000594685	-10.7156	5.65681e-08	6.36377e-06
ENSG00000158966	CACHD1	cache domain containing 1	0	110.77	1108.7	10.1147	5.86331e-08	6.56309e-06
ENSG00000137804	NUSAP1	nucleolar and spindle associated protein 1	11.8308	306.496	25.6978	4.68358	5.97601e-08	6.65597e-06
ENSG00000163781	TOPBP1	topoisomerase (DNA) II binding protein 1	5.35736	218.07	39.9772	5.3211	6.15247e-08	6.81138e-06
ENSG00000251022	THAP9-AS1		0	111.318	1114.18	10.1218	6.17639e-08	6.81138e-06
ENSG00000169679	BUB1	BUB1 mitotic checkpoint serine/threonine kinase	8.42159	244.003	28.6453	4.84022	6.44282e-08	7.07037e-06
ENSG00000064102	ASUN	asunder, spermatogenesis regulator	0	109.846	1099.46	10.1026	6.55743e-08	7.16103e-06
ENSG00000162511	LAPTM5	lysosomal protein transmembrane 5	358.744	3.94018	0.0112589	-6.47279	6.61903e-08	7.19321e-06
ENSG00000143387	CTSK	cathepsin K	621.549	4753.06	7.64605	2.93472	6.84155e-08	7.39912e-06
ENSG00000148344	PTGES	prostaglandin E synthase	628.875	60.9938	0.0971322	-3.36391	6.89347e-08	7.41943e-06
ENSG00000182957	SPATA13	spermatogenesis associated 13	0	199.236	1993.36	10.961	7.04193e-08	7.54295e-06
ENSG00000134247	PTGFRN	prostaglandin F2 receptor inhibitor	1130.23	116.121	0.102821	-3.28179	7.13588e-08	7.60718e-06
ENSG00000113361	CDH6	cadherin 6	130.473	1183.74	9.06655	3.18055	7.5738e-08	8.03576e-06
ENSG00000148926	ADM	adrenomedullin	781.051	5934.59	7.59736	2.9255	7.63428e-08	8.06172e-06
ENSG00000125384	PTGER2	prostaglandin E receptor 2	36.1225	453.51	12.5229	3.6465	7.8159e-08	8.21477e-06
ENSG00000120093	HOXB3	homeobox B3	94.747	0.638221	0.00778328	-7.00541	7.95625e-08	8.32321e-06
ENSG00000224163			313.454	0	0.000318925	-11.6145	8.03413e-08	8.36558e-06
ENSG00000140263	SORD	sorbitol dehydrogenase	13.7272	495.818	35.8655	5.16452	8.10095e-08	8.39611e-06
ENSG00000107821	KAZALD1	Kazal type serine peptidase inhibitor domain 1	1919.13	176.111	0.0918133	-3.44515	8.56128e-08	8.83232e-06
ENSG00000183807	FAM162B	family with sequence similarity 162 member B	0	168.932	1690.32	10.7231	8.79607e-08	9.03292e-06
ENSG00000165322	ARHGAP12	Rho GTPase activating protein 12	0	137.132	1372.32	10.4224	9.55293e-08	9.76536e-06
ENSG00000117115	PADI2	peptidyl arginine deiminase 2	130.906	0	0.000763322	-10.3554	1.0358e-07	1.05402e-05
ENSG00000138756	BMP2K	BMP2 inducible kinase	1.25309	133.007	98.3727	6.62019	1.09497e-07	1.10919e-05
ENSG00000164647	STEAP1	six transmembrane epithelial antigen of the prostate 1	0	207.687	2077.87	11.0209	1.10402e-07	1.11332e-05
ENSG00000013563	DNASE1L1	deoxyribonuclease I-like 1	1384.05	191.488	0.138416	-2.85292	1.18048e-07	1.18509e-05
ENSG00000146281	PM20D2	peptidase M20 domain containing 2	0	103.967	1040.67	10.0233	1.32457e-07	1.3238e-05
ENSG00000167642	SPINT2	serine peptidase inhibitor, Kunitz type, 2	230.707	10.9064	0.0476868	-4.39027	1.4206e-07	1.41347e-05
ENSG00000159251	ACTC1	actin, alpha, cardiac muscle 1	182	5.95669	0.0332602	-4.91006	1.54378e-07	1.52923e-05
ENSG00000096696	DSP	desmoplakin	4535.3	592.13	0.13058	-2.937	1.55857e-07	1.53708e-05
ENSG00000005889	ZFX	zinc finger protein, X-linked	5.84439	212.399	35.7479	5.15979	1.61399e-07	1.58476e-05
ENSG00000165507	C10orf10	chromosome 10 open reading frame 10	5116.57	845.074	0.16518	-2.59788	1.62763e-07	1.59117e-05
ENSG00000198846	TOX	thymocyte selection associated high mobility group box	17.8908	309.291	17.1972	4.1041	1.68232e-07	1.63749e-05
ENSG00000122367	LDB3	LIM domain binding 3	158.191	3.56792	0.023172	-5.43147	1.96621e-07	1.90553e-05
ENSG00000182809	CRIP2	cysteine rich protein 2	23705.2	581.201	0.0245219	-5.34978	1.9996e-07	1.92953e-05
ENSG00000017483	SLC38A5	solute carrier family 38 member 5	8112.07	1051.81	0.129671	-2.94708	2.05998e-07	1.97927e-05
ENSG00000145293	ENOPH1	enolase-phosphatase 1	0	100.881	1009.81	9.97987	2.22008e-07	2.12397e-05
ENSG00000205683	DPF3	double PHD fingers 3	14.9185	364.78	24.2953	4.60261	2.34793e-07	2.23673e-05
ENSG00000135678	CPM	carboxypeptidase M	30.6221	430.416	14.0132	3.80872	2.44676e-07	2.321e-05
ENSG00000143924	EML4	echinoderm microtubule associated protein like 4	101.767	817.571	8.02689	3.00484	2.4972e-07	2.35885e-05
ENSG00000139946	PELI2	pellino E3 ubiquitin protein ligase family member 2	10.7198	239.159	22.1131	4.46683	2.61582e-07	2.46052e-05
ENSG00000122420	PTGFR	prostaglandin F receptor	0	151.823	1519.23	10.5691	2.96904e-07	2.78108e-05
ENSG00000159433	STARD9	StAR related lipid transfer domain containing 9	8.27955	236.454	28.2299	4.81915	3.2886e-07	3.06758e-05
ENSG00000137819	PAQR5	progestin and adipoQ receptor family member 5	5.84439	199.765	33.6225	5.07135	3.40923e-07	3.1669e-05
ENSG00000170955	PRKCDBP	protein kinase C delta binding protein	17655.2	2016.62	0.114228	-3.13002	3.7033e-07	3.42586e-05
ENSG00000176853	FAM91A1	family with sequence similarity 91 member A1	0	116.159	1162.59	10.1831	4.07908e-07	3.75796e-05
ENSG00000082397	EPB41L3	erythrocyte membrane protein band 4.1 like 3	0.974065	121.832	113.524	6.82685	4.20892e-07	3.86169e-05
ENSG00000079102	RUNX1T1	RUNX1 translocation partner 1	10.9937	253.26	22.8381	4.51337	4.30251e-07	3.93144e-05
ENSG00000115963	RND3	Rho family GTPase 3	161.806	2170.33	13.4055	3.74475	4.39763e-07	4.00202e-05
ENSG00000013588	GPRC5A	G protein-coupled receptor class C group 5 member A	814.513	121.964	0.149843	-2.73848	4.42821e-07	4.01354e-05
ENSG00000197872	FAM49A	family with sequence similarity 49 member A	0	157.199	1572.99	10.6193	4.51071e-07	4.07182e-05
ENSG00000132467	UTP3	UTP3, small subunit processome component homolog (S. cerevisiae)	54.1903	537.944	9.91049	3.30896	4.62976e-07	4.16251e-05
ENSG00000198513	ATL1	atlastin GTPase 1	0.626545	108.064	148.874	7.21795	4.78975e-07	4.28912e-05
ENSG00000071539	TRIP13	thyroid hormone receptor interactor 13	4.87032	181.359	36.5084	5.19016	4.81402e-07	4.29368e-05
ENSG00000157514	TSC22D3	TSC22 domain family member 3	2313.45	371.311	0.160538	-2.63902	4.86568e-07	4.32254e-05
ENSG00000144355	DLX1	distal-less homeobox 1	68.0562	640.223	9.39494	3.23188	5.07534e-07	4.49098e-05
ENSG00000042062	FAM65C	family with sequence similarity 65 member C	1.94813	138.217	67.5335	6.07753	5.3852e-07	4.74345e-05
ENSG00000173559	NABP1	nucleic acid binding protein 1	247.736	1936.53	7.81416	2.96609	5.40304e-07	4.74345e-05
ENSG00000156273	BACH1	BTB domain and CNC homolog 1	0	296.972	2970.72	11.5366	6.09335e-07	5.32859e-05
ENSG00000067057	PFKP	phosphofructokinase, platelet	11900.6	2288.72	0.192327	-2.37837	6.27479e-07	5.46591e-05
ENSG00000256128	LINC00944		74.969	0	0.00133211	-9.55207	6.34831e-07	5.50851e-05
ENSG00000174938	SEZ6L2	seizure related 6 homolog like 2	403.434	3022.55	7.49046	2.90505	6.53803e-07	5.65123e-05
ENSG00000136451	VEZF1	vascular endothelial zinc finger 1	90.9904	711.94	7.81685	2.96659	6.56459e-07	5.65236e-05
ENSG00000225308	ASS1P11		266.388	16.9115	0.063836	-3.96949	6.76284e-07	5.80075e-05
ENSG00000072952	MRVI1	murine retrovirus integration site 1 homolog	1648.1	261.578	0.158766	-2.65503	7.35755e-07	6.27045e-05
ENSG00000159307	SCUBE1	signal peptide, CUB domain and EGF like domain containing 1	145.247	0	0.000688008	-10.5053	7.36646e-07	6.27045e-05
ENSG00000268388	FENDRR	FOXF1 adjacent non-coding developmental regulatory RNA	0.974065	1917.42	1785.29	10.8019	8.97312e-07	7.60913e-05
ENSG00000206190	ATP10A	ATPase phospholipid transporting 10A (putative)	2180.47	357.342	0.163921	-2.60893	9.07322e-07	7.66499e-05
ENSG00000012223	LTF	lactotransferrin	95.6504	1.93258	0.0212279	-5.55789	9.23425e-07	7.76235e-05
ENSG00000065485	PDIA5	protein disulfide isomerase family A member 5	1643.23	246.786	0.150235	-2.73471	9.25782e-07	7.76235e-05
ENSG00000134769	DTNA	dystrobrevin alpha	5.84439	185.697	31.2559	4.96606	9.32017e-07	7.78547e-05
ENSG00000169884	WNT10B	Wnt family member 10B	98.9407	1.01127	0.0112203	-6.47774	9.96485e-07	8.29305e-05
ENSG00000082996	RNF13	ring finger protein 13	5.01236	159.523	31.2229	4.96453	1.00244e-06	8.31173e-05
ENSG00000112769	LAMA4	laminin subunit alpha 4	865.308	5868.63	6.78146	2.7616	1.01741e-06	8.40472e-05
ENSG00000130720	FIBCD1	fibrinogen C domain containing 1	175.734	2.32016	0.0137639	-6.18297	1.03102e-06	8.48583e-05
ENSG00000134363	FST	follistatin	1964.13	11501.2	5.85536	2.54976	1.11534e-06	9.14618e-05
ENSG00000189221	MAOA	monoamine oxidase A	2.92219	144.327	47.7889	5.5786	1.15432e-06	9.43128e-05
ENSG00000189120	SP6	Sp6 transcription factor	2.92219	143.129	47.3924	5.56658	1.20098e-06	9.77685e-05
ENSG00000170442	KRT86	keratin 86	101.417	0.892788	0.00977949	-6.67603	1.20937e-06	9.80948e-05
ENSG00000130762	ARHGEF16	Rho guanine nucleotide exchange factor 16	55.6334	0	0.00179426	-9.1224	1.24719e-06	0.000100797
ENSG00000143322	ABL2	ABL proto-oncogene 2, non-receptor tyrosine kinase	262.954	1719.63	6.53757	2.70875	1.26089e-06	0.000101538
ENSG00000237380	HOXD-AS2		57.6964	0	0.00173021	-9.17484	1.26714e-06	0.000101675
ENSG00000048392	RRM2B	ribonucleotide reductase regulatory TP53 inducible subunit M2B	14.616	317.15	21.5581	4.43016	1.2827e-06	0.000102556
ENSG00000217791	ASS1P9		145.384	7.15055	0.0498375	-4.32663	1.34855e-06	0.000107438
ENSG00000167244	IGF2	insulin like growth factor 2	723.501	11103.1	15.3444	3.93964	1.40842e-06	0.000111809
ENSG00000188064	WNT7B	Wnt family member 7B	740.615	97.3343	0.131541	-2.92642	1.43036e-06	0.000112868
ENSG00000155111	CDK19	cyclin-dependent kinase 19	4.2463	147.2	33.8909	5.08283	1.43184e-06	0.000112868
ENSG00000180957	PITPNB	phosphatidylinositol transfer protein beta	255.254	1605.58	6.28804	2.65261	1.44072e-06	0.000113146
ENSG00000145194	ECE2	endothelin converting enzyme 2	624.891	87.0275	0.139406	-2.84264	1.44548e-06	0.000113146
ENSG00000146674	IGFBP3	insulin like growth factor binding protein 3	65787.2	3909.37	0.059426	-4.07276	1.45408e-06	0.000113423
ENSG00000136824	SMC2	structural maintenance of chromosomes 2	0	85.829	859.29	9.747	1.47862e-06	0.000114847
ENSG00000126804	ZBTB1	zinc finger and BTB domain containing 1	0.974065	109.008	101.584	6.66653	1.48259e-06	0.000114847
ENSG00000164220	F2RL2	coagulation factor II thrombin receptor like 2	41.5951	1575.35	37.785	5.23974	1.54035e-06	0.00011891
ENSG00000120306	CYSTM1	cysteine rich transmembrane module containing 1	2491.56	497.713	0.199792	-2.32343	1.59227e-06	0.000122495
ENSG00000229644	NAMPTP1		0	84.5671	846.671	9.72566	1.60748e-06	0.000122751
ENSG00000173267	SNCG	synuclein gamma	341.298	36.6677	0.107698	-3.21494	1.60762e-06	0.000122751
ENSG00000168685	IL7R	interleukin 7 receptor	0	173.446	1735.46	10.7611	1.61204e-06	0.000122751
ENSG00000157827	FMNL2	formin like 2	3.20122	235.489	71.3642	6.15713	1.62406e-06	0.000123247
ENSG00000120833	SOCS2	suppressor of cytokine signaling 2	28.5839	286.193	9.98097	3.31918	1.63917e-06	0.000123973
ENSG00000184160	ADRA2C	adrenoceptor alpha 2C	238.392	17.7981	0.075047	-3.73606	1.66793e-06	0.000125723
ENSG00000223984	HNRNPRP1		0.974065	107.587	100.262	6.64762	1.70242e-06	0.000127893
ENSG00000121879	PIK3CA	phosphatidylinositol-4,5-bisphosphate 3-kinase catalytic subunit alpha	0	84.1351	842.351	9.71828	1.73262e-06	0.000129726
ENSG00000116667	C1orf21	chromosome 1 open reading frame 21	183.316	1324.94	7.22421	2.85284	1.7458e-06	0.000130278
ENSG00000113739	STC2	stanniocalcin 2	27273.9	5159.81	0.189188	-2.40211	1.84739e-06	0.000137401
ENSG00000182985	CADM1	cell adhesion molecule 1	54.4845	774.719	14.1949	3.8273	1.95463e-06	0.000144895
ENSG00000160255	ITGB2	integrin subunit beta 2	186.502	12.2797	0.0663427	-3.91392	1.97888e-06	0.000146208
ENSG00000109846	CRYAB	crystallin alpha B	18573.1	3799.73	0.204587	-2.28922	2.23245e-06	0.000164352
ENSG00000214269	LGMNP1		865.579	136.199	0.157447	-2.66706	2.23913e-06	0.000164352
ENSG00000163485	ADORA1	adenosine A1 receptor	237.017	20.1414	0.0853645	-3.55022	2.25736e-06	0.000164991
ENSG00000102312	PORCN	porcupine homolog (Drosophila)	2914.64	481.082	0.165086	-2.59871	2.26258e-06	0.000164991
ENSG00000126803	HSPA2	heat shock protein family A (Hsp70) member 2	92.9117	855.623	9.20017	3.20166	2.34179e-06	0.000170213
ENSG00000031003	FAM13B	family with sequence similarity 13 member B	26.5638	316.395	11.8698	3.56923	2.36128e-06	0.000171074
ENSG00000134871	COL4A2	collagen type IV alpha 2	29914.7	4432.07	0.14816	-2.75477	2.38152e-06	0.000171984
ENSG00000136859	ANGPTL2	angiopoietin like 2	438.111	3606.52	8.23032	3.04095	2.43752e-06	0.000175462
ENSG00000173193	PARP14	poly(ADP-ribose) polymerase family member 14	39.5307	675.967	17.0591	4.09247	2.47203e-06	0.000177376
ENSG00000120913	PDLIM2	PDZ and LIM domain 2	7922.01	1384.25	0.174746	-2.51667	2.56992e-06	0.000183811
ENSG00000138036	DYNC2LI1	dynein cytoplasmic 2 light intermediate chain 1	0	81.9603	820.603	9.68054	2.59456e-06	0.000184982
ENSG00000148677	ANKRD1	ankyrin repeat domain 1	229.283	1.97044	0.00902613	-6.79168	2.61505e-06	0.000185851
ENSG00000131080	EDA2R	ectodysplasin A2 receptor	38.6779	383.878	9.90199	3.30772	2.70794e-06	0.000191844
ENSG00000156804	FBXO32	F-box protein 32	262.641	2450.79	9.32814	3.22159	2.746e-06	0.000193926
ENSG00000065809	FAM107B	family with sequence similarity 107 member B	88.6829	866.813	9.76441	3.28753	2.80815e-06	0.000197692
ENSG00000112312	GMNN	geminin, DNA replication inhibitor	0.626545	93.9209	129.408	7.01579	2.96574e-06	0.00020764
ENSG00000169583	CLIC3	chloride intracellular channel 3	6172.09	171.175	0.0277495	-5.17139	2.968e-06	0.00020764
ENSG00000143878	RHOB	ras homolog family member B	9878.58	1973.41	0.199775	-2.32355	2.99597e-06	0.000208943
ENSG00000165072	MAMDC2	MAM domain containing 2	0	80.4906	805.906	9.65447	3.01065e-06	0.000209315
ENSG00000119714	GPR68	G protein-coupled receptor 68	739.613	113.835	0.154026	-2.69876	3.12969e-06	0.000216917
ENSG00000132436	FIGNL1	fidgetin like 1	0	79.8863	799.863	9.64361	3.14245e-06	0.00021713
ENSG00000186594	MIR22HG	MIR22 host gene	145.574	948.682	6.51304	2.70333	3.27866e-06	0.000225844
ENSG00000166033	HTRA1	HtrA serine peptidase 1	22639.3	4861.29	0.214732	-2.21939	3.4067e-06	0.000233944
ENSG00000104783	KCNN4	potassium calcium-activated channel subfamily N member 4	1177.19	213.79	0.18168	-2.46053	3.42858e-06	0.000234727
ENSG00000089177	KIF16B	kinesin family member 16B	0	79.3466	794.466	9.63384	3.55342e-06	0.000242532
ENSG00000125247	TMTC4	transmembrane and tetratricopeptide repeat containing 4	22.7561	302.421	13.2359	3.72638	3.58004e-06	0.000243606
ENSG00000197467	COL13A1	collagen type XIII alpha 1 chain	56.0457	734.421	13.0824	3.70956	3.75906e-06	0.000255012
ENSG00000076513	ANKRD13A	ankyrin repeat domain 13A	862.13	4471.55	5.18615	2.37466	3.83118e-06	0.00025912
ENSG00000142731	PLK4	polo like kinase 4	0	78.3234	784.234	9.61514	3.94619e-06	0.000266095
ENSG00000145833	DDX46	DEAD-box helicase 46	50.9436	494.838	9.69639	3.27745	4.05082e-06	0.00027233
ENSG00000224012			27138.9	5847.12	0.215454	-2.21455	4.13256e-06	0.000276993
ENSG00000112561	TFEB	transcription factor EB	900.605	169.851	0.188686	-2.40594	4.25346e-06	0.000284245
ENSG00000128567	PODXL	podocalyxin like	388.398	38.5359	0.0994493	-3.32989	4.54344e-06	0.00030272
ENSG00000153310	FAM49B	family with sequence similarity 49 member B	2.99321	217.345	70.2974	6.1354	4.88104e-06	0.000324249
ENSG00000131732	ZCCHC9	zinc finger CCHC-type containing 9	0.814929	88.6435	96.9949	6.59984	4.92458e-06	0.000326173
ENSG00000168874	ATOH8	atonal bHLH transcription factor 8	2454.36	246.634	0.100525	-3.31438	4.95853e-06	0.000327453
ENSG00000174953	DHX36	DEAH-box helicase 36	6.26545	149.989	23.5786	4.55941	5.07526e-06	0.000334176
ENSG00000112378	PERP	PERP, TP53 apoptosis effector	259.677	1475.58	5.68056	2.50603	5.27771e-06	0.000346487
ENSG00000182492	BGN	biglycan	226867	19078.9	0.0840978	-3.57179	5.35267e-06	0.000350381
ENSG00000171724	VAT1L	vesicle amine transport 1-like	0	2005.14	20052.4	14.2915	5.54634e-06	0.000362
ENSG00000119042	SATB2	SATB homeobox 2	30.1205	730.026	24.1599	4.59454	5.81227e-06	0.000378254
ENSG00000080573	COL5A3	collagen type V alpha 3	7951.63	666.252	0.0837996	-3.57691	5.91634e-06	0.00038391
ENSG00000104442	ARMC1	armadillo repeat containing 1	0	75.3437	754.437	9.55926	5.93449e-06	0.000383976
ENSG00000106003	LFNG	LFNG O-fucosylpeptide 3-beta-N-acetylglucosaminyltransferase	965.965	150.544	0.155936	-2.68097	6.34248e-06	0.00040919
ENSG00000113594	LIFR	leukemia inhibitory factor receptor alpha	1.62986	95.565	55.3022	5.78927	6.42822e-06	0.00041353
ENSG00000132669	RIN2	Ras and Rab interactor 2	102.317	1160.68	11.3338	3.50256	6.71408e-06	0.000430682
ENSG00000159167	STC1	stanniocalcin 1	13.4214	735.534	54.405	5.76567	6.86997e-06	0.000439423
ENSG00000171246	NPTX1	neuronal pentraxin 1	22.5556	919.126	40.5738	5.34248	7.01888e-06	0.000447669
ENSG00000261040	WFDC21P		1366.68	258.937	0.189523	-2.39956	7.11414e-06	0.000452456
ENSG00000171345	KRT19	keratin 19	8623.52	1523.29	0.176653	-2.50101	7.33153e-06	0.000463865
ENSG00000169255	B3GALNT1	beta-1,3-N-acetylgalactosaminyltransferase 1 (globoside blood group)	0	92.288	923.88	9.85156	7.33498e-06	0.000463865
ENSG00000073910	FRY	FRY microtubule binding protein	19.0282	230.341	12.0472	3.59062	7.51939e-06	0.000473569
ENSG00000214012	KRT18P38		66.4905	0	0.00150172	-9.37917	7.53074e-06	0.000473569
ENSG00000164093	PITX2	paired like homeodomain 2	225.306	0	0.000443645	-11.1383	7.62045e-06	0.000477618
ENSG00000095002	MSH2	mutS homolog 2	0	99.9524	1000.52	9.96654	7.63779e-06	0.000477618
ENSG00000186654	PRR5	proline rich 5	1082.93	175.504	0.162141	-2.62468	7.71192e-06	0.00048091
ENSG00000101856	PGRMC1	progesterone receptor membrane component 1	195.955	1536.45	7.83733	2.97036	7.76419e-06	0.0004819
ENSG00000027697	IFNGR1	interferon gamma receptor 1	32.3307	271.649	8.37937	3.06684	7.81082e-06	0.0004819
ENSG00000166741	NNMT	nicotinamide N-methyltransferase	51397.9	11674.4	0.227138	-2.13836	7.81133e-06	0.0004819
ENSG00000071189	SNX13	sorting nexin 13	3.89626	134.085	33.5777	5.06943	7.83532e-06	0.0004819
ENSG00000106462	EZH2	enhancer of zeste 2 polycomb repressive complex 2 subunit	13.8474	222.52	15.9614	3.99651	7.84973e-06	0.0004819
ENSG00000234456	MAGI2-AS3	MAGI2 antisense RNA 3	87.8191	600.656	6.83305	2.77253	7.85695e-06	0.0004819
ENSG00000163347	CLDN1	claudin 1	0	100.675	1007.75	9.97692	7.92603e-06	0.000484809
ENSG00000166181	API5	apoptosis inhibitor 5	73.5446	568.058	7.71485	2.94764	7.95927e-06	0.000485516
ENSG00000151632	AKR1C2	aldo-keto reductase family 1, member C2	258.23	28.2659	0.109805	-3.18699	8.13178e-06	0.000493652
ENSG00000250133	HOXC-AS2	HOXC cluster antisense RNA 2	47.1754	0	0.00211526	-8.88495	8.13676e-06	0.000493652
ENSG00000145216	FIP1L1	factor interacting with PAPOLA and CPSF1	307.656	1919.38	6.23703	2.64086	8.18563e-06	0.000495275
ENSG00000180917	CMTR2	cap methyltransferase 2	6.40244	161.036	24.7808	4.63115	8.68304e-06	0.000522652
ENSG00000240990	HOXA11-AS	HOXA11 antisense RNA	48.7711	0	0.0020462	-8.93284	8.68479e-06	0.000522652
ENSG00000161638	ITGA5	integrin subunit alpha 5	48683.4	11702.6	0.240384	-2.05659	8.84333e-06	0.000529399
ENSG00000157214	STEAP2	STEAP2 metalloreductase	0	72.2973	723.973	9.49979	8.84421e-06	0.000529399
ENSG00000196781	TLE1	transducin like enhancer of split 1	68.7521	737.072	10.7066	3.42043	9.08746e-06	0.000542509
ENSG00000055147	FAM114A2	family with sequence similarity 114 member A2	32.9863	347.187	10.4964	3.39182	9.43143e-06	0.000561547
ENSG00000198265	HELZ	helicase with zinc finger	17.6803	281.807	15.8551	3.98687	9.74363e-06	0.000578596
ENSG00000223749	MIR503HG	MIR503 host gene	30.0637	310.214	10.2877	3.36284	9.95693e-06	0.000588776
ENSG00000185112	FAM43A	family with sequence similarity 43 member A	1020.97	188.599	0.184805	-2.43593	9.96767e-06	0.000588776
ENSG00000066455	GOLGA5	golgin A5	46.1437	419.315	9.06967	3.18105	1.00954e-05	0.000594753
ENSG00000197576	HOXA4	homeobox A4	46.7469	0	0.00213461	-8.87181	1.03536e-05	0.00060836
ENSG00000230216	HSPB1P2		6370.94	1591.82	0.249868	-2.00076	1.04851e-05	0.000614475
ENSG00000138398	PPIG	peptidylprolyl isomerase G	52.3098	415.432	7.92852	2.98705	1.07551e-05	0.000628655
ENSG00000120820	GLT8D2	glycosyltransferase 8 domain containing 2	68.7938	501.535	7.28128	2.86419	1.14832e-05	0.000669465
ENSG00000138496	PARP9	poly(ADP-ribose) polymerase family member 9	28.679	434.095	15.0872	3.91525	1.16331e-05	0.000676444
ENSG00000186469	GNG2	G protein subunit gamma 2	75.04	544.754	7.25119	2.85822	1.18272e-05	0.000685945
ENSG00000114115	RBP1	retinol binding protein 1	199.341	1839.62	9.22436	3.20545	1.20148e-05	0.000695027
ENSG00000196569	LAMA2	laminin subunit alpha 2	19.1363	520.628	27.0701	4.75863	1.20626e-05	0.000695993
ENSG00000021826	CPS1	carbamoyl-phosphate synthase 1	16.0112	209.68	13.0208	3.70275	1.25535e-05	0.000722454
ENSG00000131023	LATS1	large tumor suppressor kinase 1	4.87032	139.493	28.0852	4.81174	1.25956e-05	0.000723021
ENSG00000084636	COL16A1	collagen type XVI alpha 1 chain	23601	5780.03	0.244909	-2.02968	1.2904e-05	0.000738825
ENSG00000177133	LINC00982	long intergenic non-protein coding RNA 982	260.745	32.2419	0.123989	-3.01172	1.32816e-05	0.000758507
ENSG00000249353	NPM1P27		143.978	861.266	5.97845	2.57977	1.33505e-05	0.000760505
ENSG00000181104	F2R	coagulation factor II thrombin receptor	20.0495	1181.27	58.6302	5.87357	1.35653e-05	0.000770777
ENSG00000156671	SAMD8	sterile alpha motif domain containing 8	57.7976	428.022	7.39447	2.88645	1.36757e-05	0.000775082
ENSG00000198121	LPAR1	lysophosphatidic acid receptor 1	1045.48	5359.86	5.12631	2.35792	1.37448e-05	0.000777033
ENSG00000232952			0	69.1317	692.317	9.43529	1.37808e-05	0.000777104
ENSG00000183354	KIAA2026	KIAA2026	2.92219	116.996	38.7453	5.27595	1.39231e-05	0.00078316
ENSG00000213186	TRIM59	tripartite motif containing 59	4.80183	133.257	27.2056	4.76583	1.40515e-05	0.000788398
ENSG00000237437	ASS1P12		161.536	13.2542	0.0826189	-3.59738	1.42489e-05	0.000797477
ENSG00000115942	ORC2	origin recognition complex subunit 2	4.38329	133.86	29.8799	4.9011	1.42869e-05	0.000797608
ENSG00000150347	ARID5B	AT-rich interaction domain 5B	252.186	2085.34	8.26616	3.04722	1.44343e-05	0.00080383
ENSG00000174977			38.6065	323.521	8.3609	3.06366	1.45134e-05	0.00080623
ENSG00000138675	FGF5	fibroblast growth factor 5	396.248	3167.6	7.99223	2.9986	1.45666e-05	0.000807186
ENSG00000157557	ETS2	ETS proto-oncogene 2, transcription factor	44.1322	596.586	13.4899	3.7538	1.4678e-05	0.000809724
ENSG00000106992	AK1	adenylate kinase 1	1587.28	358.005	0.225594	-2.1482	1.46867e-05	0.000809724
ENSG00000159023	EPB41	erythrocyte membrane protein band 4.1	14.6495	188.792	12.8067	3.67882	1.47431e-05	0.000809724
ENSG00000151952	TMEM132D	transmembrane protein 132D	0	169.436	1695.36	10.7274	1.47571e-05	0.000809724
ENSG00000166923	GREM1	gremlin 1, DAN family BMP antagonist	2476.98	57538.1	23.2282	4.53781	1.4827e-05	0.00081157
ENSG00000162601	MYSM1	Myb like, SWIRM and MPN domains 1	0	73.1587	732.587	9.51686	1.49092e-05	0.000814076
ENSG00000165124	SVEP1	sushi, von Willebrand factor type A, EGF and pentraxin domain containing 1	196.975	3417.61	17.3422	4.11621	1.56012e-05	0.000849792
ENSG00000206560	ANKRD28	ankyrin repeat domain 28	45.1155	1010.55	22.3518	4.48232	1.59659e-05	0.000867548
ENSG00000077420	APBB1IP	amyloid beta precursor protein binding family B member 1 interacting protein	459.156	64.2246	0.140063	-2.83586	1.62284e-05	0.000878029
ENSG00000120708	TGFBI	transforming growth factor beta induced	135482	31052	0.229197	-2.12534	1.62373e-05	0.000878029
ENSG00000123485	HJURP	Holliday junction recognition protein	93.9635	585.264	6.22307	2.63763	1.66772e-05	0.000897922
ENSG00000198042	MAK16	MAK16 homolog	20.8422	233.174	11.1389	3.47754	1.66854e-05	0.000897922
ENSG00000176046	NUPR1	nuclear protein 1, transcriptional regulator	46072.6	11763.7	0.255331	-1.96956	1.71959e-05	0.000923176
ENSG00000260123			49.0857	0	0.00203311	-8.9421	1.75813e-05	0.000941611
ENSG00000005812	FBXL3	F-box and leucine-rich repeat protein 3	14.3312	177.891	12.3338	3.62454	1.76696e-05	0.000944079
ENSG00000205363	C15orf59	chromosome 15 open reading frame 59	583.954	31.5797	0.0542411	-4.20447	1.77743e-05	0.000947414
ENSG00000115232	ITGA4	integrin subunit alpha 4	0	81.0594	811.594	9.66461	1.79687e-05	0.000955501
ENSG00000196141	SPATS2L	spermatogenesis associated serine rich 2 like	471.788	4200.97	8.90268	3.15424	1.81732e-05	0.000964083
ENSG00000137809	ITGA11	integrin subunit alpha 11	43041	4844.42	0.112556	-3.15129	1.82771e-05	0.000967301
ENSG00000067141	NEO1	neogenin 1	665.745	3870.08	5.81243	2.53914	1.88339e-05	0.000994419
ENSG00000228549			62.5471	0.378092	0.00763151	-7.03382	1.94089e-05	0.00102237
ENSG00000233369	GTF2IP4	general transcription factor IIi pseudogene 4	3.96728	119.592	29.428	4.87912	1.96221e-05	0.00103118
ENSG00000169895	SYAP1	synapse associated protein 1	96.8037	631.259	6.51532	2.70384	1.97994e-05	0.00103566
ENSG00000116903	EXOC8	exocyst complex component 8	1.25309	94.4366	69.8671	6.12654	1.98e-05	0.00103566
ENSG00000171033	PKIA	protein kinase (cAMP-dependent, catalytic) inhibitor alpha	0	67.5446	676.446	9.40183	1.98789e-05	0.00103736
ENSG00000231389	HLA-DPA1	major histocompatibility complex, class II, DP alpha 1	0	66.8457	669.457	9.38685	2.00475e-05	0.00104373
ENSG00000163297	ANTXR2	anthrax toxin receptor 2	236.178	1192.91	5.04916	2.33604	2.00988e-05	0.00104397
ENSG00000180447	GAS1	growth arrest specific 1	261.541	2590.39	9.90095	3.30757	2.05165e-05	0.0010632
ENSG00000170624	SGCD	sarcoglycan delta	203.545	1065.32	5.23176	2.3873	2.07228e-05	0.00107141
ENSG00000206341	HLA-H		927.064	66.993	0.0723636	-3.78859	2.08613e-05	0.00107609
ENSG00000227097	RPS28P7		45655.5	10778.5	0.236086	-2.08261	2.22264e-05	0.00114387
ENSG00000101255	TRIB3	tribbles pseudokinase 3	5392.19	1308.97	0.242767	-2.04236	2.23908e-05	0.00114969
ENSG00000251562	MALAT1	metastasis associated lung adenocarcinoma transcript 1 (non-protein coding)	364.11	1709.76	4.69472	2.23104	2.25187e-05	0.00115361
ENSG00000077063	CTTNBP2	cortactin binding protein 2	0	66.3076	664.076	9.3752	2.25927e-05	0.00115476
ENSG00000166439	RNF169	ring finger protein 169	0	98.4048	985.048	9.94405	2.30723e-05	0.00117658
ENSG00000121579	NAA50	N(alpha)-acetyltransferase 50, NatE catalytic subunit	400.285	1747.87	4.36572	2.12622	2.33495e-05	0.00118793
ENSG00000156970	BUB1B	BUB1 mitotic checkpoint serine/threonine kinase B	0	219.292	2193.92	11.0993	2.3401e-05	0.00118793
ENSG00000154721	JAM2	junctional adhesion molecule 2	101.596	632.321	6.21874	2.63662	2.35017e-05	0.00119035
ENSG00000113328	CCNG1	cyclin G1	85.2879	923.763	10.8196	3.43558	2.38221e-05	0.00120385
ENSG00000170396	ZNF804A	zinc finger protein 804A	0	66.3277	664.277	9.37564	2.40828e-05	0.00121191
ENSG00000186088	GSAP	gamma-secretase activating protein	0	65.8807	659.807	9.3659	2.40899e-05	0.00121191
ENSG00000123983	ACSL3	acyl-CoA synthetase long-chain family member 3	93.0883	816.958	8.76782	3.13222	2.42364e-05	0.00121655
ENSG00000196544	BORCS6	BLOC-1 related complex subunit 6	1312.75	280.177	0.213487	-2.22778	2.47218e-05	0.00123814
ENSG00000165304	MELK	maternal embryonic leucine zipper kinase	19.6969	230.176	11.6319	3.54002	2.47967e-05	0.00123911
ENSG00000117650	NEK2	NIMA related kinase 2	10.6555	148.488	13.8151	3.78817	2.52509e-05	0.001259
ENSG00000177054	ZDHHC13	zinc finger DHHC-type containing 13	0	69.6427	697.427	9.4459	2.59383e-05	0.0012904
ENSG00000054356	PTPRN	protein tyrosine phosphatase, receptor type N	49.1154	2243.51	45.5877	5.51057	2.62258e-05	0.00130181
ENSG00000169047	IRS1	insulin receptor substrate 1	272.683	2207.04	8.09119	3.01635	2.6374e-05	0.00130627
ENSG00000111885	MAN1A1	mannosidase alpha class 1A member 1	1.94813	321.154	156.852	7.29326	2.69415e-05	0.00133143
ENSG00000176845	METRNL	meteorin, glial cell differentiation regulator-like	7534.07	2009.37	0.266715	-1.90663	2.73808e-05	0.00135016
ENSG00000162851	TFB2M	transcription factor B2, mitochondrial	1.4611	91.1313	58.4405	5.8689	2.75895e-05	0.00135746
ENSG00000131773	KHDRBS3	KH RNA binding domain containing, signal transduction associated 3	25.8888	271.412	10.4473	3.38505	2.77787e-05	0.00136336
ENSG00000143512	HHIPL2	HHIP like 2	14.987	170.29	11.2938	3.49746	2.78311e-05	0.00136336
ENSG00000227619			200.692	14.7166	0.073791	-3.76041	2.79826e-05	0.00136779
ENSG00000164306	PRIMPOL	primase and DNA directed polymerase	0	64.2669	643.669	9.33018	2.81345e-05	0.00137222
ENSG00000158555	GDPD5	glycerophosphodiester phosphodiesterase domain containing 5	1135.47	204.335	0.180029	-2.4737	2.82421e-05	0.00137447
ENSG00000214944	ARHGEF28	Rho guanine nucleotide exchange factor 28	111.611	628.153	5.6239	2.49157	2.84611e-05	0.00138212
ENSG00000171103	TRMT61B	tRNA methyltransferase 61B	0.974065	83.5019	77.8369	6.28238	2.94156e-05	0.00142538
ENSG00000170502	NUDT9	nudix hydrolase 9	36.2394	271.641	7.47786	2.90263	2.95321e-05	0.00142794
ENSG00000147251	DOCK11	dedicator of cytokinesis 11	9.39818	150.112	15.8148	3.98321	2.98566e-05	0.00144052
ENSG00000138381	ASNSD1	asparagine synthetase domain containing 1	38.2644	300.449	7.83407	2.96976	3.04942e-05	0.00146811
ENSG00000150051	MKX	mohawk homeobox	2.43516	103.886	41.0175	5.35817	3.06603e-05	0.00147294
ENSG00000187634	SAMD11	sterile alpha motif domain containing 11	275.064	24.1232	0.0880318	-3.50583	3.10059e-05	0.00148379
ENSG00000050165	DKK3	dickkopf WNT signaling pathway inhibitor 3	5688.65	24559.3	4.3172	2.11009	3.10209e-05	0.00148379
ENSG00000248371		uncharacterized LOC102477328	44.6568	0	0.0022343	-8.80596	3.1085e-05	0.00148379
ENSG00000240849	TMEM189	transmembrane protein 189	6198.34	1602.54	0.258556	-1.95145	3.15107e-05	0.00150091
ENSG00000133169	BEX1	brain expressed X-linked 1	1581.8	174.027	0.110074	-3.18345	3.1625e-05	0.00150316
ENSG00000210135	MT-TN		3364.02	768.127	0.228359	-2.13063	3.21883e-05	0.00152669
ENSG00000087338	GMCL1	germ cell-less, spermatogenesis associated 1	1.94813	96.2262	47.0313	5.55555	3.22708e-05	0.00152737
ENSG00000182578	CSF1R	colony stimulating factor 1 receptor	224.595	20.9374	0.0936263	-3.41694	3.26704e-05	0.00154302
ENSG00000077232	DNAJC10	DnaJ heat shock protein family (Hsp40) member C10	100.163	600.032	5.98559	2.58149	3.28989e-05	0.00154855
ENSG00000119787	ATL2	atlastin GTPase 2	8.21358	145.963	17.5692	4.13498	3.29257e-05	0.00154855
ENSG00000021776	AQR	aquarius intron-binding spliceosomal factor	23.5581	337.814	14.2832	3.83625	3.32506e-05	0.00156055
ENSG00000137502	RAB30	RAB30, member RAS oncogene family	68.2926	528.049	7.72231	2.94903	3.35036e-05	0.00156913
ENSG00000173852	DPY19L1	dpy-19 like 1 (C. elegans)	27.0099	456.407	16.8391	4.07374	3.3627e-05	0.0015697
ENSG00000127863	TNFRSF19	tumor necrosis factor receptor superfamily member 19	65.3579	1241.39	18.9662	4.24536	3.3656e-05	0.0015697
ENSG00000166482	MFAP4	microfibrillar associated protein 4	1164.96	5712.78	4.90349	2.29381	3.42339e-05	0.00159334
ENSG00000171951	SCG2	secretogranin II	0	63.0144	631.144	9.30183	3.48188e-05	0.00161482
ENSG00000143631	FLG	filaggrin	143.726	9.41821	0.0661787	-3.91749	3.48397e-05	0.00161482
ENSG00000163565	IFI16	interferon gamma inducible protein 16	165.657	955.058	5.76241	2.52667	3.53086e-05	0.00163317
ENSG00000064012	CASP8	caspase 8	6.81845	147.985	21.4043	4.41983	3.54815e-05	0.00163474
ENSG00000120256	LRP11	LDL receptor related protein 11	75.984	502.693	6.6084	2.7243	3.54886e-05	0.00163474
ENSG00000093000	NUP50	nucleoporin 50	50.2656	356.25	7.07525	2.82278	3.58301e-05	0.00164708
ENSG00000105088	OLFM2	olfactomedin 2	732.943	142.709	0.194817	-2.35981	3.59593e-05	0.00164963
ENSG00000140181	NA	NA	0	62.6956	627.956	9.29452	3.66116e-05	0.00167612
ENSG00000197381	ADARB1	adenosine deaminase, RNA specific B1	1352.88	281.006	0.207769	-2.26695	3.672e-05	0.00167765
ENSG00000198382	UVRAG	UV radiation resistance associated	14.6845	194.259	13.1461	3.71657	3.70264e-05	0.00168821
ENSG00000135870	RC3H1	ring finger and CCCH-type domains 1	32.6288	349.043	10.6678	3.41519	3.72713e-05	0.00169592
ENSG00000160013	PTGIR	prostaglandin I2 (prostacyclin) receptor (IP)	596.955	17.7987	0.0299783	-5.05994	3.74544e-05	0.00170079
ENSG00000152804	HHEX	hematopoietically expressed homeobox	0	184.644	1847.44	10.8513	3.82361e-05	0.00173278
ENSG00000168502	MTCL1	microtubule crosslinking factor 1	200.68	1439.62	7.17064	2.8421	3.83847e-05	0.001736
ENSG00000148773	MKI67	marker of proliferation Ki-67	472.644	2233.33	4.72441	2.24013	3.86748e-05	0.00174559
ENSG00000178919	FOXE1	forkhead box E1	40.6418	0	0.00245448	-8.67037	3.87929e-05	0.0017474
ENSG00000215900	SEPW1P		3189.62	694.339	0.217712	-2.19951	3.95994e-05	0.00177608
ENSG00000148516	ZEB1	zinc finger E-box binding homeobox 1	25.3257	461.826	18.1677	4.1833	3.96502e-05	0.00177608
ENSG00000083454	P2RX5	purinergic receptor P2X 5	121.192	4.40407	0.037134	-4.75112	3.96676e-05	0.00177608
ENSG00000197442	MAP3K5	mitogen-activated protein kinase kinase kinase 5	29.6557	234.804	7.8944	2.98083	4.00462e-05	0.00178945
ENSG00000008405	CRY1	cryptochrome circadian clock 1	0	96.8841	969.841	9.9216	4.01318e-05	0.0017897
ENSG00000091527	CDV3	CDV3 homolog	685.229	3656.47	5.33549	2.41562	4.0265e-05	0.00179052
ENSG00000164347	GFM2	G elongation factor, mitochondrial 2	32.7158	310.277	9.45818	3.24156	4.03102e-05	0.00179052
ENSG00000236893	ASS1P7		103.923	4.91334	0.0481943	-4.37499	4.09949e-05	0.00181733
ENSG00000113319	RASGRF2	Ras protein specific guanine nucleotide releasing factor 2	2.92219	244.03	80.7791	6.33591	4.13841e-05	0.00183096
ENSG00000049860	HEXB	hexosaminidase subunit beta	477.678	2117.32	4.4318	2.14789	4.15154e-05	0.00183315
ENSG00000113580	NR3C1	nuclear receptor subfamily 3 group C member 1	122.813	689.086	5.60711	2.48726	4.16538e-05	0.00183564
ENSG00000100284	TOM1	target of myb1 membrane trafficking protein	9141.69	2146.86	0.234851	-2.09018	4.18919e-05	0.00184248
ENSG00000169946	ZFPM2	zinc finger protein, FOG family member 2	1.94813	146.968	71.8062	6.16604	4.19738e-05	0.00184248
ENSG00000158747	NBL1	neuroblastoma 1, DAN family BMP antagonist	7403.86	1225.3	0.165506	-2.59504	4.23553e-05	0.0018556
ENSG00000131981	LGALS3	lectin, galactoside binding soluble 3	1866.22	7800.08	4.17944	2.06331	4.3169e-05	0.00188755
ENSG00000115041	KCNIP3	potassium voltage-gated channel interacting protein 3	35.2377	366.78	10.3821	3.37603	4.35506e-05	0.00190052
ENSG00000138449	SLC40A1	solute carrier family 40 member 1	0	74.0479	741.479	9.53426	4.4459e-05	0.0019338
ENSG00000176018	LYSMD3	LysM domain containing 3	0	61.3636	614.636	9.26359	4.44859e-05	0.0019338
ENSG00000261189			244.428	29.706	0.121892	-3.03633	4.47405e-05	0.0019411
ENSG00000196557	CACNA1H	calcium voltage-gated channel subunit alpha1 H	111.634	4.37896	0.0400858	-4.64077	4.59634e-05	0.0019903
ENSG00000188581	KRTAP1-1	keratin associated protein 1-1	262.178	44.2223	0.16899	-2.56499	4.62483e-05	0.00199267
ENSG00000119681	LTBP2	latent transforming growth factor beta binding protein 2	44782.5	12053.5	0.269159	-1.89347	4.62507e-05	0.00199267
ENSG00000174738	NR1D2	nuclear receptor subfamily 1 group D member 2	78.213	436.341	5.57303	2.47846	4.62852e-05	0.00199267
ENSG00000064205	WISP2	WNT1 inducible signaling pathway protein 2	1180.84	236.472	0.200325	-2.31958	4.65456e-05	0.00200003
ENSG00000184349	EFNA5	ephrin A5	114.834	683.307	5.94609	2.57194	4.68198e-05	0.0020077
ENSG00000117069	ST6GALNAC5	ST6 N-acetylgalactosaminide alpha-2,6-sialyltransferase 5	5.98643	341.706	56.1588	5.81144	4.69837e-05	0.0020077
ENSG00000197461	PDGFA	platelet derived growth factor subunit A	826.191	154.735	0.187386	-2.41592	4.69932e-05	0.0020077
ENSG00000162745	OLFML2B	olfactomedin like 2B	3631.73	841.809	0.231814	-2.10896	4.72024e-05	0.0020128
ENSG00000113805	CNTN3	contactin 3	0	155.892	1559.92	10.6073	4.81782e-05	0.00205051
ENSG00000102384	CENPI	centromere protein I	0	61.259	613.59	9.26113	4.86598e-05	0.00206707
ENSG00000074964	ARHGEF10L	Rho guanine nucleotide exchange factor 10 like	1351.51	335.692	0.248437	-2.00905	4.87877e-05	0.00206858
ENSG00000230734	RPL10P3		17.753	450.503	25.2397	4.65762	4.90026e-05	0.00207376
ENSG00000083642	PDS5B	PDS5 cohesin associated factor B	12.5259	199.659	15.8214	3.98381	4.96517e-05	0.00209727
ENSG00000121390	PSPC1	paraspeckle component 1	89.972	498.969	5.54078	2.47009	4.97632e-05	0.00209802
ENSG00000233308	OSTN-AS1	OSTN antisense RNA 1	43.4568	0	0.00229585	-8.76675	5.03479e-05	0.00211868
ENSG00000087116	ADAMTS2	ADAM metallopeptidase with thrombospondin type 1 motif 2	7899.37	1928.45	0.244136	-2.03424	5.07473e-05	0.00213148
ENSG00000108443	RPS6KB1	ribosomal protein S6 kinase B1	9.77915	131.615	13.3327	3.73689	5.13845e-05	0.00215421
ENSG00000132359	RAP1GAP2	RAP1 GTPase activating protein 2	75.1211	1.03975	0.0151521	-6.04434	5.31129e-05	0.0022225
ENSG00000162493	PDPN	podoplanin	10.7147	596.597	55.1745	5.78593	5.39261e-05	0.00225232
ENSG00000235162	C12orf75	chromosome 12 open reading frame 75	206.412	1026.52	4.9712	2.3136	5.41625e-05	0.00225407
ENSG00000218014	KRT19P1		351.663	61.526	0.175192	-2.51299	5.41694e-05	0.00225407
ENSG00000213790	OLA1P1		9.95371	214.625	21.3578	4.41669	5.51523e-05	0.00229072
ENSG00000152990	ADGRA3	adhesion G protein-coupled receptor A3	34.8559	438.107	12.536	3.648	5.56542e-05	0.00230728
ENSG00000162105	SHANK2	SH3 and multiple ankyrin repeat domains 2	18.3702	297.851	16.1314	4.0118	5.82814e-05	0.00240728
ENSG00000112249	ASCC3	activating signal cointegrator 1 complex subunit 3	11.3463	393.624	34.3975	5.10423	5.82815e-05	0.00240728
ENSG00000063854	HAGH	hydroxyacylglutathione hydrolase	1880.81	486.211	0.258551	-1.95148	5.92552e-05	0.002443
ENSG00000100526	CDKN3	cyclin-dependent kinase inhibitor 3	58.2454	373.028	6.39516	2.67698	6.01758e-05	0.00247639
ENSG00000130513	GDF15	growth differentiation factor 15	1800.61	428.417	0.237971	-2.07114	6.08655e-05	0.00249559
ENSG00000235808	MYL6P2		862.684	196.345	0.227687	-2.13487	6.09136e-05	0.00249559
ENSG00000196549	MME	membrane metallo-endopeptidase	8.77164	1265.5	142.657	7.15641	6.09768e-05	0.00249559
ENSG00000141753	IGFBP4	insulin like growth factor binding protein 4	465945	123074	0.264139	-1.92063	6.11311e-05	0.00249734
ENSG00000171051	FPR1	formyl peptide receptor 1	128.392	9.33144	0.0734011	-3.76805	6.15746e-05	0.00251087
ENSG00000095380	NANS	N-acetylneuraminate synthase	5582.08	1427.29	0.255705	-1.96745	6.26421e-05	0.00254976
ENSG00000069869	NEDD4	neural precursor cell expressed, developmentally down-regulated 4, E3 ubiquitin protein ligase	6.51943	264.73	40.008	5.32222	6.3713e-05	0.00258865
ENSG00000163798	SLC4A1AP	solute carrier family 4 member 1 adaptor protein	30.4651	249.796	8.17583	3.03137	6.39628e-05	0.00259408
ENSG00000171451	DSEL	dermatan sulfate epimerase-like	169.804	811.712	4.77806	2.25643	6.4805e-05	0.00262145
ENSG00000226543	MYL6P1		4138.06	1073.59	0.259462	-1.94641	6.48716e-05	0.00262145
ENSG00000115504	EHBP1	EH domain binding protein 1	127.054	679.134	5.34183	2.41733	6.5078e-05	0.00262505
ENSG00000196712	NF1	neurofibromin 1	140.424	752.745	5.35741	2.42153	6.55552e-05	0.00263954
ENSG00000137501	SYTL2	synaptotagmin like 2	0	222.795	2228.95	11.1221	6.64979e-05	0.00267269
ENSG00000197766	CFD	complement factor D	564.574	57.0783	0.101259	-3.30388	6.67833e-05	0.00267935
ENSG00000076706	MCAM	melanoma cell adhesion molecule	5032.05	1395.82	0.277399	-1.84996	6.87966e-05	0.00275519
ENSG00000023909	GCLM	glutamate-cysteine ligase modifier subunit	14.662	214.769	14.5556	3.8635	6.95063e-05	0.00277864
ENSG00000012983	MAP4K5	mitogen-activated protein kinase kinase kinase kinase 5	21.7845	272.919	12.4754	3.64102	7.03507e-05	0.00280738
ENSG00000165997	ARL5B	ADP ribosylation factor like GTPase 5B	0	58.3103	584.103	9.19008	7.09775e-05	0.00282736
ENSG00000134697	GNL2	G protein nucleolar 2	91.4964	539.855	5.89494	2.55948	7.13231e-05	0.00283608
ENSG00000198467	TPM2	tropomyosin 2 (beta)	387016	105003	0.271315	-1.88196	7.14999e-05	0.00283806
ENSG00000117724	CENPF	centromere protein F	86.7875	460.902	5.30573	2.40755	7.16455e-05	0.00283881
ENSG00000140367	UBE2Q2	ubiquitin conjugating enzyme E2 Q2	88.8534	501.418	5.63799	2.49518	7.18762e-05	0.00284292
ENSG00000171492	LRRC8D	leucine rich repeat containing 8 family member D	14.2	265.886	18.6004	4.21726	7.20272e-05	0.00284387
ENSG00000168255	POLR2J3	polymerase (RNA) II subunit J3	345.299	60.5687	0.175648	-2.50924	7.24476e-05	0.00285425
ENSG00000067082	KLF6	Kruppel like factor 6	603.898	3049.55	5.0491	2.33603	7.27158e-05	0.00285425
ENSG00000126778	SIX1	SIX homeobox 1	63.2627	2724.17	42.995	5.4261	7.27202e-05	0.00285425
ENSG00000146950	SHROOM2	shroom family member 2	114.658	1383.22	12.0542	3.59147	7.28001e-05	0.00285425
ENSG00000176490	DIRAS1	DIRAS family GTPase 1	3683.24	824.888	0.223978	-2.15857	7.35005e-05	0.0028693
ENSG00000186871	ERCC6L	ERCC excision repair 6 like, spindle assembly checkpoint helicase	0	58.9776	590.776	9.20647	7.35406e-05	0.0028693
ENSG00000214182	PTMAP5		110.247	688.932	6.24424	2.64253	7.35684e-05	0.0028693
ENSG00000178184	PARD6G	par-6 family cell polarity regulator gamma	20.8757	189.101	9.02001	3.17313	7.39028e-05	0.00287733
ENSG00000005243	COPZ2	coatomer protein complex subunit zeta 2	10342.9	2678.33	0.25896	-1.9492	7.41224e-05	0.00288087
ENSG00000134198	TSPAN2	tetraspanin 2	81.0419	1.99043	0.0257627	-5.27857	7.42632e-05	0.00288134
ENSG00000070367	EXOC5	exocyst complex component 5	15.1741	178.089	11.6661	3.54425	7.49895e-05	0.00290448
ENSG00000178980	SEPW1	selenoprotein W, 1	23720.5	5873.23	0.247605	-2.01389	7.58068e-05	0.00293106
ENSG00000115884	SDC1	syndecan 1	632.017	5448.19	8.61912	3.10754	7.60807e-05	0.00293659
ENSG00000076716	GPC4	glypican 4	519.838	81.4622	0.156869	-2.67237	7.63334e-05	0.00294127
ENSG00000229647			130.201	7.1458	0.0556082	-4.16856	7.77936e-05	0.00299238
ENSG00000124831	LRRFIP1	leucine rich repeat (in FLII) interacting protein 1	225.048	1156.76	5.13819	2.36126	7.83247e-05	0.00300369
ENSG00000171522	PTGER4	prostaglandin E receptor 4	0	57.6789	577.789	9.1744	7.8356e-05	0.00300369
ENSG00000124588	NQO2	NAD(P)H quinone dehydrogenase 2	3196.44	870.059	0.272219	-1.87716	7.88084e-05	0.00301587
ENSG00000100427	MLC1	megalencephalic leukoencephalopathy with subcortical cysts 1	143.083	9.50195	0.0670608	-3.89839	7.97486e-05	0.00304664
ENSG00000163755	HPS3	HPS3, biogenesis of lysosomal organelles complex 2 subunit 1	12.6679	203.075	15.9129	3.99213	8.04626e-05	0.00306868
ENSG00000113368	LMNB1	lamin B1	75.1053	552.186	7.34372	2.87651	8.08868e-05	0.00307961
ENSG00000137124	ALDH1B1	aldehyde dehydrogenase 1 family member B1	4599.32	1101.76	0.239565	-2.06151	8.15853e-05	0.00310093
ENSG00000159423	ALDH4A1	aldehyde dehydrogenase 4 family member A1	1623.67	396.277	0.24411	-2.0344	8.36855e-05	0.00317537
ENSG00000227173	MYL6P3		44128.6	12266.1	0.277964	-1.84703	8.66717e-05	0.00328311
ENSG00000147853	AK3	adenylate kinase 3	134.009	793.483	5.91745	2.56498	8.75139e-05	0.00330942
ENSG00000118965	WDR35	WD repeat domain 35	2.44479	80.0193	31.4837	4.97653	8.87175e-05	0.00334927
ENSG00000009844	VTA1	vesicle trafficking 1	46.8728	286.731	6.10632	2.6103	8.88712e-05	0.00334943
ENSG00000141934	PLPP2	phospholipid phosphatase 2	0	238.865	2389.65	11.2226	9.21955e-05	0.00346888
ENSG00000178996	SNX18	sorting nexin 18	400.082	2939.62	7.34595	2.87695	9.26288e-05	0.00347933
ENSG00000099864	PALM	paralemmin	5057.03	531.147	0.105049	-3.25087	9.43289e-05	0.00353726
ENSG00000170271	FAXDC2	fatty acid hydroxylase domain containing 2	40.7889	307.939	7.53356	2.91333	9.57939e-05	0.00358618
ENSG00000267669			1.62986	74.0509	42.8653	5.42174	9.61138e-05	0.00359215
ENSG00000187554	TLR5	toll like receptor 5	0	57.0796	571.796	9.15936	9.67292e-05	0.00360687
ENSG00000140575	IQGAP1	IQ motif containing GTPase activating protein 1	947.7	3906.76	4.12203	2.04335	9.68823e-05	0.00360687
ENSG00000074181	NOTCH3	notch 3	11291	2731.67	0.24194	-2.04728	9.69909e-05	0.00360687
ENSG00000128872	TMOD2	tropomodulin 2	4.38329	140.464	31.3528	4.97052	9.74107e-05	0.00361647
ENSG00000101493	ZNF516	zinc finger protein 516	126.621	642.182	5.06849	2.34156	9.85521e-05	0.00365279
ENSG00000228158	TLE1P1		0	71.1177	712.177	9.47609	0.000100618	0.00372321
ENSG00000092607	TBX15	T-box 15	133.62	2.55082	0.0198236	-5.65664	0.00010095	0.00372931
ENSG00000106034	CPED1	cadherin like and PC-esterase domain containing 1	87.6455	431.562	4.91947	2.2985	0.000101212	0.00373285
ENSG00000183722	LHFP	lipoma HMGIC fusion partner	377.087	1725.83	4.57579	2.19402	0.000103431	0.00380842
ENSG00000273038			21.61	196.829	9.0709	3.18125	0.000103937	0.00382077
ENSG00000092853	CLSPN	claspin	0	78.7853	788.853	9.62361	0.000105204	0.003861
ENSG00000170248	PDCD6IP	programmed cell death 6 interacting protein	236.941	1808.99	7.63198	2.93206	0.000105745	0.00387449
ENSG00000010278	CD9	CD9 molecule	768.083	3088.76	4.02099	2.00755	0.000105989	0.00387707
ENSG00000184557	SOCS3	suppressor of cytokine signaling 3	593.178	2619.99	4.4163	2.14284	0.000106248	0.00388022
ENSG00000214533	KRT18P33		37.1708	0	0.00268307	-8.5419	0.000106497	0.00388297
ENSG00000132424	PNISR	PNN-interacting serine/arginine-rich protein	28.0329	447.837	15.9222	3.99297	0.000106802	0.00388432
ENSG00000112584	FAM120B	family with sequence similarity 120B	123.534	656.455	5.31048	2.40884	0.000106881	0.00388432
ENSG00000163629	PTPN13	protein tyrosine phosphatase, non-receptor type 13	25.3307	659.116	25.922	4.69611	0.000107219	0.00389028
ENSG00000144730	IL17RD	interleukin 17 receptor D	2.50618	85.2855	32.7627	5.03398	0.000107404	0.0038907
ENSG00000130766	SESN2	sestrin 2	2999.44	824.579	0.274935	-1.86284	0.000107893	0.00390209
ENSG00000115594	IL1R1	interleukin 1 receptor type 1	208.257	2524.35	12.116	3.59884	0.000109761	0.00396325
ENSG00000049759	NEDD4L	neural precursor cell expressed, developmentally down-regulated 4-like, E3 ubiquitin protein ligase	153.069	882.728	5.76377	2.52701	0.000111342	0.00401386
ENSG00000244187	TMEM141	transmembrane protein 141	1677.81	466.59	0.278137	-1.84613	0.000114446	0.00411912
ENSG00000092841	MYL6	myosin light chain 6	173178	50238.9	0.2901	-1.78538	0.000115348	0.00414495
ENSG00000189184	PCDH18	protocadherin 18	67.8465	1278.25	18.8141	4.23374	0.00011611	0.00416564
ENSG00000115325	DOK1	docking protein 1	5050.43	1469.82	0.291043	-1.7807	0.000116709	0.004175
ENSG00000179750	APOBEC3B	apolipoprotein B mRNA editing enzyme catalytic subunit 3B	33.6128	285.232	8.46362	3.08127	0.000116744	0.004175
ENSG00000258624	SERPINE4P		186.557	4.40276	0.0241232	-5.37343	0.00011791	0.00420996
ENSG00000081320	STK17B	serine/threonine kinase 17b	65.667	767.861	11.677	3.5456	0.000118769	0.00423388
ENSG00000126432	PRDX5	peroxiredoxin 5	52353	15058.7	0.28764	-1.79767	0.000120167	0.00427691
ENSG00000153187	HNRNPU	heterogeneous nuclear ribonucleoprotein U	1170.49	4406.05	3.76406	1.91229	0.000121289	0.0043066
ENSG00000168824		neuron specific gene family member 1	0	419.72	4198.2	12.0356	0.000121386	0.0043066
ENSG00000204381	LAYN	layilin	593.85	2463.88	4.14846	2.05258	0.000122592	0.00433982
ENSG00000182287	AP1S2	adaptor related protein complex 1 sigma 2 subunit	49.2198	290.443	5.89099	2.55851	0.000122779	0.00433982
ENSG00000198736	MSRB1	methionine sulfoxide reductase B1	3892.65	1056.65	0.271467	-1.88115	0.000122904	0.00433982
ENSG00000131470	PSMC3IP	PSMC3 interacting protein	2.22716	84.1719	36.2124	5.17841	0.00012414	0.00437658
ENSG00000180574			33.7863	279.112	8.23969	3.04259	0.000124554	0.00438425
ENSG00000002549	LAP3	leucine aminopeptidase 3	149.642	719.431	4.80514	2.26458	0.000126222	0.00443599
ENSG00000147526	TACC1	transforming acidic coiled-coil containing protein 1	242.394	2247.92	9.27042	3.21263	0.000127798	0.00448435
ENSG00000055130	CUL1	cullin 1	79.6931	544.224	6.82169	2.77013	0.000128278	0.00448849
ENSG00000198901	PRC1	protein regulator of cytokinesis 1	168.383	792.309	4.70319	2.23364	0.000128317	0.00448849
ENSG00000184905	TCEAL2	transcription elongation factor A like 2	0	57.0999	571.999	9.15987	0.000129141	0.00451027
ENSG00000073792	IGF2BP2	insulin like growth factor 2 mRNA binding protein 2	251.116	1210.17	4.81767	2.26833	0.000131586	0.00458258
ENSG00000164414	SLC35A1	solute carrier family 35 member A1	0	55.0843	551.843	9.10811	0.000131621	0.00458258
ENSG00000253163			113.888	4.86612	0.043567	-4.52062	0.000132715	0.00461349
ENSG00000088320	REM1	RRAD and GEM like GTPase 1	39.1616	0	0.00254702	-8.61698	0.000135031	0.00468674
ENSG00000112242	E2F3	E2F transcription factor 3	45.2467	275.064	6.06801	2.60122	0.00013672	0.004738
ENSG00000140262	TCF12	transcription factor 12	109.402	765.004	6.9871	2.80469	0.000137246	0.0047489
ENSG00000116560	SFPQ	splicing factor proline/glutamine-rich	1537.68	5686.43	3.69789	1.8867	0.000137523	0.00475112
ENSG00000124098	FAM210B	family with sequence similarity 210 member B	853.571	3359.98	3.93603	1.97674	0.000137777	0.00475257
ENSG00000131051	RBM39	RNA binding motif protein 39	218.528	924.669	4.22987	2.08061	0.000138952	0.0047806
ENSG00000159556	ISL2	ISL LIM homeobox 2	36.617	0	0.00272354	-8.5203	0.000139017	0.0047806
ENSG00000138771	SHROOM3	shroom family member 3	88.0163	641.339	7.27946	2.86383	0.000141602	0.00486204
ENSG00000135046	ANXA1	annexin A1	436.548	2148.01	4.91956	2.29853	0.000143269	0.00491173
ENSG00000111331	OAS3	2'-5'-oligoadenylate synthetase 3	57.8634	391.626	6.75816	2.75663	0.00014409	0.00492689
ENSG00000198937	CCDC167	coiled-coil domain containing 167	1484.42	408.962	0.275552	-1.8596	0.000144218	0.00492689
ENSG00000108511	HOXB6	homeobox B6	37.4148	0	0.00266562	-8.55132	0.000144371	0.00492689
ENSG00000255455		uncharacterized LOC103611081	15.0371	168.563	11.1423	3.47798	0.000145093	0.00494084
ENSG00000107669	ATE1	arginyltransferase 1	0	53.3507	534.507	9.06206	0.000145222	0.00494084
ENSG00000132840	BHMT2	betaine--homocysteine S-methyltransferase 2	5.35736	215.516	39.5092	5.30412	0.00014654	0.00497813
ENSG00000140264	SERF2	small EDRK-rich factor 2	68091.6	20693.1	0.303903	-1.71832	0.000149809	0.00508147
ENSG00000126773	PCNX4	pecanex homolog 4 (Drosophila)	68.9467	399.451	5.78668	2.53274	0.000150162	0.00508573
ENSG00000235169	SMIM1	small integral membrane protein 1 (Vel blood group)	1.94813	96.2856	47.0603	5.55644	0.000151357	0.00511848
ENSG00000181555	SETD2	SET domain containing 2	71.1701	442.659	6.21241	2.63515	0.000151902	0.00512917
ENSG00000166974	MAPRE2	microtubule associated protein RP/EB family member 2	119.876	631.581	5.26505	2.39645	0.000152382	0.00513762
ENSG00000196591	HDAC2	histone deacetylase 2	168.005	1232.59	7.33284	2.87437	0.00015417	0.00519009
ENSG00000196233	LCOR	chromosome 10 open reading frame 12	4.38329	105.234	23.4948	4.55427	0.00015584	0.00523841
ENSG00000117632	STMN1	stathmin 1	1964.86	6956.95	3.54056	1.82398	0.000157815	0.00529125
ENSG00000170242	USP47	ubiquitin specific peptidase 47	204.528	868.122	4.24293	2.08506	0.000157884	0.00529125
ENSG00000133789	SWAP70	SWAP switching B-cell complex 70kDa subunit	52.7015	588.971	11.1563	3.47979	0.000160244	0.0053623
ENSG00000136536	42436	membrane associated ring-CH-type finger 7	73.2749	416.187	5.67343	2.50422	0.00016182	0.00540698
ENSG00000138604	GLCE	glucuronic acid epimerase	49.5505	319.676	6.44053	2.68718	0.000162733	0.0054275
ENSG00000101017	CD40	CD40 molecule	22.792	203.719	8.90347	3.15437	0.000162919	0.0054275
ENSG00000176105	YES1	YES proto-oncogene 1, Src family tyrosine kinase	5.84439	122.923	20.6956	4.37125	0.000164574	0.00546678
ENSG00000186298	PPP1CC	protein phosphatase 1 catalytic subunit gamma	356.963	1373.33	3.84648	1.94354	0.000164587	0.00546678
ENSG00000082212	ME2	malic enzyme 2	25.4728	223.498	8.74359	3.12823	0.000164864	0.00546787
ENSG00000095794	CREM	cAMP responsive element modulator	17.5382	185.104	10.5002	3.39234	0.000168359	0.00557552
ENSG00000072501	SMC1A	structural maintenance of chromosomes 1A	222.14	1146.83	5.16077	2.36759	0.000168784	0.00558136
ENSG00000085491	SLC25A24	solute carrier family 25 member 24	2.43516	184.542	72.8325	6.18651	0.000169437	0.00558814
ENSG00000136158	SPRY2	sprouty RTK signaling antagonist 2	59.825	458.793	7.65778	2.93693	0.000169489	0.00558814
ENSG00000146085	MUT	methylmalonyl-CoA mutase	10.9988	224.35	20.2229	4.33792	0.000171021	0.00563037
ENSG00000178104	PDE4DIP	phosphodiesterase 4D interacting protein	787.599	3086.06	3.91794	1.9701	0.000173755	0.00571139
ENSG00000225684	FAM225B	family with sequence similarity 225 member B (non-protein coding)	0.974065	70.0234	65.2879	6.02874	0.000173992	0.00571139
ENSG00000187391	MAGI2	membrane associated guanylate kinase, WW and PDZ domain containing 2	10.7169	151.267	13.9936	3.8067	0.00017593	0.00576654
ENSG00000124702	KLHDC3	kelch domain containing 3	7873.38	2332.8	0.296299	-1.75488	0.000176309	0.00577051
ENSG00000133393	FOPNL	FGFR1OP N-terminal like	39.0697	276.023	7.04941	2.8175	0.000177149	0.00578955
ENSG00000163820	FYCO1	FYVE and coiled-coil domain containing 1	413.714	1765.25	4.26604	2.0929	0.000178703	0.00583182
ENSG00000084093	REST	RE1 silencing transcription factor	1.94813	156.714	76.5647	6.25861	0.000178965	0.00583186
ENSG00000139610	CELA1	chymotrypsin like elastase family member 1	37.9086	0	0.00263099	-8.57018	0.000180003	0.00585715
ENSG00000112984	KIF20A	kinesin family member 20A	186.197	1020.23	5.47689	2.45336	0.000180985	0.00588058
ENSG00000198753	PLXNB3	plexin B3	16.6301	262.249	15.6812	3.97097	0.000182222	0.00590415
ENSG00000257376			0	52.359	524.59	9.03505	0.000182238	0.00590415
ENSG00000116791	CRYZ	crystallin zeta	30.9088	391.346	12.6237	3.65806	0.000182983	0.0059197
ENSG00000138246	DNAJC13	DnaJ heat shock protein family (Hsp40) member C13	174.144	752.125	4.31708	2.11006	0.000185533	0.00599354
ENSG00000154188	ANGPT1	angiopoietin 1	0	51.9963	520.963	9.02504	0.000187811	0.0060584
ENSG00000107949	BCCIP	BRCA2 and CDKN1A interacting protein	43.2266	294.644	6.80284	2.76614	0.000188349	0.00606701
ENSG00000185222	TCEAL9	transcription elongation factor A like 9	133.017	616.564	4.63248	2.21179	0.000196612	0.00632406
ENSG00000172403	SYNPO2	synaptopodin 2	96.8548	1628.51	16.7976	4.07019	0.000197816	0.00635368
ENSG00000160050	CCDC28B	coiled-coil domain containing 28B	1045.92	260.183	0.248833	-2.00675	0.000198362	0.00636208
ENSG00000062194	GPBP1	GC-rich promoter binding protein 1	26.8638	303.272	11.2511	3.49199	0.000199576	0.00639067
ENSG00000264433	NA	NA	0	51.897	519.97	9.02228	0.000199824	0.00639067
ENSG00000185043	CIB1	calcium and integrin binding 1	9265.22	2784.74	0.300566	-1.73424	0.000201542	0.0064364
ENSG00000130487	KLHDC7B	kelch domain containing 7B	56.1426	0.756185	0.0152231	-6.0376	0.000201862	0.00643744
ENSG00000140545	MFGE8	milk fat globule-EGF factor 8 protein	69535.2	20051.2	0.288361	-1.79405	0.00020413	0.00650052
ENSG00000033178	UBA6	ubiquitin like modifier activating enzyme 6	10.9988	136.082	12.27	3.61706	0.000205437	0.00653285
ENSG00000167080	B4GALNT2	beta-1,4-N-acetyl-galactosaminyltransferase 2	0	54.5912	546.912	9.09517	0.000206949	0.00657157
ENSG00000100883	SRP54	signal recognition particle 54kDa	87.7881	482.124	5.4868	2.45596	0.000208048	0.00658837
ENSG00000135521	LTV1	LTV1 ribosome biogenesis factor	24.0711	169.441	7.0142	2.81028	0.000208066	0.00658837
ENSG00000152133	GPATCH11	G-patch domain containing 11	0	51.1444	512.444	9.00125	0.000211294	0.00667787
ENSG00000112837	TBX18	T-box 18	50.55	0	0.00197433	-8.98442	0.00021187	0.00667787
ENSG00000066697	MSANTD3	Myb/SANT DNA binding domain containing 3	162.137	708.051	4.36493	2.12596	0.00021192	0.00667787
ENSG00000183615	FAM167B	family with sequence similarity 167 member B	436.595	92.1608	0.211271	-2.24284	0.000212086	0.00667787
ENSG00000099194	SCD	stearoyl-CoA desaturase	966.85	4862.42	5.02872	2.33019	0.000212815	0.00669141
ENSG00000203875	SNHG5		494.433	2490.53	5.03633	2.33237	0.000213758	0.00671165
ENSG00000162402	USP24	ubiquitin specific peptidase 24	89.2668	650.902	7.28462	2.86485	0.000215585	0.00675954
ENSG00000130176	CNN1	calponin 1	18817.3	5768.85	0.306575	-1.70569	0.000216449	0.00677427
ENSG00000170214	ADRA1B	adrenoceptor alpha 1B	47.0652	318.546	6.75596	2.75616	0.00021666	0.00677427
ENSG00000140557	ST8SIA2	ST8 alpha-N-acetyl-neuraminide alpha-2,8-sialyltransferase 2	0	50.9736	510.736	8.99643	0.000220156	0.00687398
ENSG00000235688			36.7515	0	0.00271359	-8.52558	0.00022121	0.00689187
ENSG00000121486	TRMT1L	tRNA methyltransferase 1 like	0	56.5175	566.175	9.1451	0.000221345	0.00689187
ENSG00000162496	DHRS3	dehydrogenase/reductase 3	10630.3	2458.47	0.231277	-2.1123	0.000221789	0.00689609
ENSG00000135968	GCC2	GRIP and coiled-coil domain containing 2	0	50.6043	507.043	8.98597	0.000224031	0.00695615
ENSG00000162645	GBP2	guanylate binding protein 2	313.545	2177.57	6.94311	2.79558	0.000225689	0.00699792
ENSG00000171497	PPID	peptidylprolyl isomerase D	26.3149	204.581	7.74869	2.95395	0.000228374	0.0070649
ENSG00000177363	LRRN4CL	LRRN4 C-terminal like	261.336	1038.98	3.9745	1.99077	0.00022848	0.0070649
ENSG00000139629	GALNT6	polypeptide N-acetylgalactosaminyltransferase 6	301.855	1208.3	4.00193	2.0007	0.000230918	0.00713042
ENSG00000251151	HOXC-AS3	HOXC cluster antisense RNA 3	36.3401	0	0.00274423	-8.50938	0.000232177	0.00715944
ENSG00000162881	OXER1	oxoeicosanoid receptor 1	0	64.89	649.9	9.34407	0.000232872	0.00717099
ENSG00000158246	FAM46B	family with sequence similarity 46 member B	616.664	92.8213	0.150659	-2.73064	0.000233271	0.00717341
ENSG00000242193		quinone oxidoreductase-like protein 2 pseudogene	86.5999	442.795	5.10838	2.35286	0.000233696	0.00717661
ENSG00000070371	CLTCL1	clathrin heavy chain like 1	1526.77	416.853	0.273076	-1.87262	0.000236364	0.0072486
ENSG00000175216	CKAP5	cytoskeleton associated protein 5	468.59	1791.37	3.82229	1.93444	0.000236858	0.00725262
ENSG00000112297	AIM1	absent in melanoma 1	33.9345	489.018	14.3712	3.84511	0.000237143	0.00725262
ENSG00000243244	STON1	stonin 1	23.8722	215.479	8.99291	3.16879	0.000238016	0.00726938
ENSG00000118873	RAB3GAP2	RAB3 GTPase activating non-catalytic protein subunit 2	18.7964	168.451	8.91978	3.15701	0.00024095	0.00734899
ENSG00000143514	TP53BP2	tumor protein p53 binding protein 2	33.2653	582.052	17.4478	4.12497	0.00024179	0.00736457
ENSG00000166557	TMED3	transmembrane p24 trafficking protein 3	19203.8	6229.47	0.324391	-1.62419	0.000243756	0.00741436
ENSG00000186352	ANKRD37	ankyrin repeat domain 37	242.62	34.219	0.141393	-2.82222	0.000246212	0.00747889
ENSG00000168038	ULK4	unc-51 like kinase 4	277.89	40.1867	0.144922	-2.78665	0.000251895	0.00764114
ENSG00000149294	NCAM1	neural cell adhesion molecule 1	12.6679	340.961	26.7124	4.73944	0.000252741	0.00765645
ENSG00000153944	MSI2	musashi RNA binding protein 2	71.0256	396.163	5.57132	2.47802	0.000253114	0.00765738
ENSG00000162627	SNX7	sorting nexin 7	56.3468	342.942	6.07726	2.60342	0.000254918	0.00770155
ENSG00000105499	PLA2G4C	phospholipase A2 group IVC	295.383	55.1297	0.186913	-2.41956	0.000256904	0.00773664
ENSG00000117410	ATP6V0B	ATPase H+ transporting V0 subunit b	4848.3	1481.21	0.305526	-1.71063	0.000257069	0.00773664
ENSG00000125885	MCM8	minichromosome maintenance 8 homologous recombination repair factor	4.07465	97.5041	23.3802	4.54722	0.000257412	0.00773664
ENSG00000242086	LINC00969		22.2829	188.85	8.44173	3.07754	0.000257462	0.00773664
ENSG00000157869	RAB28	RAB28, member RAS oncogene family	11.1943	132.271	11.7202	3.55093	0.00025804	0.00774361
ENSG00000204498	NFKBIL1	NFKB inhibitor like 1	3187.43	895.549	0.280985	-1.83143	0.000259083	0.0077645
ENSG00000205138	SDHAF1	succinate dehydrogenase complex assembly factor 1	1244.09	340.089	0.273422	-1.8708	0.00026022	0.00778005
ENSG00000100722	ZC3H14	zinc finger CCCH-type containing 14	100.499	549.639	5.46464	2.45013	0.000260296	0.00778005
ENSG00000226243	RPL37AP1		5302.04	1526.25	0.287875	-1.79649	0.000261804	0.00781468
ENSG00000090686	USP48	ubiquitin specific peptidase 48	154.052	682.206	4.4262	2.14607	0.000264252	0.00787724
ENSG00000117602	RCAN3	RCAN family member 3	37.1909	246.035	6.60041	2.72256	0.000265966	0.0079151
ENSG00000123500	COL10A1	collagen type X alpha 1 chain	0	101.293	1013.93	9.98574	0.000266229	0.0079151
ENSG00000113712	CSNK1A1	casein kinase 1 alpha 1	174.425	905.782	5.19055	2.37589	0.000267103	0.00793056
ENSG00000102854	MSLN	mesothelin	288.804	19.9337	0.0693439	-3.85009	0.000270433	0.00801878
ENSG00000162685	LSP1P3		84.3366	4.04564	0.0490976	-4.3482	0.000272861	0.00808009
ENSG00000138081	FBXO11	F-box protein 11	2.92219	221.868	73.446	6.19861	0.000275524	0.00813288
ENSG00000206159	GYG2P1		35.4834	0	0.0028103	-8.47506	0.000275729	0.00813288
ENSG00000178904	DPY19L3	dpy-19 like 3 (C. elegans)	20.6552	249.324	12.0174	3.58706	0.000275797	0.00813288
ENSG00000182704	TSKU	tsukushi, small leucine rich proteoglycan	2062.72	572.968	0.277808	-1.84784	0.000276097	0.00813288
ENSG00000187240	DYNC2H1	dynein cytoplasmic 2 heavy chain 1	0	71.3884	714.884	9.48157	0.000277864	0.00817417
ENSG00000176928	GCNT4	glucosaminyl (N-acetyl) transferase 4, core 2	0	119.779	1198.79	10.2274	0.000279746	0.00821872
ENSG00000261425	NA	NA	315.811	51.0983	0.162066	-2.62535	0.000281133	0.00824866
ENSG00000166128	RAB8B	RAB8B, member RAS oncogene family	35.7816	242.104	6.75009	2.75491	0.000282013	0.00826364
ENSG00000100767	PAPLN	papilin, proteoglycan-like sulfated glycoprotein	0.974065	65.2994	60.8897	5.92813	0.000282823	0.00827002
ENSG00000036054	TBC1D23	TBC1 domain family member 23	90.1115	427.291	4.73765	2.24417	0.000282969	0.00827002
ENSG00000151692	RNF144A	ring finger protein 144A	0	240.514	2406.14	11.2325	0.000283742	0.0082818
ENSG00000143476	DTL	denticleless E3 ubiquitin protein ligase homolog	22.6033	170.779	7.52662	2.912	0.000289713	0.00844505
ENSG00000164941	INTS8	integrator complex subunit 8	39.2661	224.252	5.69912	2.51074	0.000292896	0.00852675
ENSG00000119139	TJP2	tight junction protein 2	138.347	930.243	6.71987	2.74843	0.000294514	0.00856271
ENSG00000211445	GPX3	glutathione peroxidase 3	1598.49	417.455	0.261202	-1.93676	0.000295177	0.00857085
ENSG00000133104	SPG20	spastic paraplegia 20 (Troyer syndrome)	52.8445	297.93	5.62911	2.49291	0.000295949	0.00858214
ENSG00000172663	TMEM134	transmembrane protein 134	2077.85	638.646	0.307393	-1.70185	0.000297964	0.00862026
ENSG00000122707	RECK	reversion inducing cysteine rich protein with kazal motifs	152.185	650.302	4.27095	2.09456	0.000298034	0.00862026
ENSG00000163453	IGFBP7	insulin like growth factor binding protein 7	5988.52	1765.96	0.294903	-1.76169	0.000299494	0.00865132
ENSG00000116641	DOCK7	dedicator of cytokinesis 7	27.3491	478.242	17.4265	4.12321	0.000301773	0.00870591
ENSG00000105835	NAMPT	nicotinamide phosphoribosyltransferase	2.92219	109.231	36.1759	5.17696	0.000304074	0.008761
ENSG00000120327	PCDHB14	protocadherin beta 14	0.974065	65.1448	60.7457	5.92471	0.000305877	0.00879759
ENSG00000033867	SLC4A7	solute carrier family 4 member 7	6.18191	186.008	29.6261	4.8888	0.000306225	0.00879759
ENSG00000102081	FMR1	fragile X mental retardation 1	14.9635	156.942	10.4253	3.38202	0.000306522	0.00879759
ENSG00000158716	DUSP23	dual specificity phosphatase 23	2005.06	541.585	0.270145	-1.88819	0.000308384	0.00882976
ENSG00000106004	HOXA5	homeobox A5	33.9746	0	0.00293473	-8.41255	0.000308432	0.00882976
ENSG00000167555	ZNF528	zinc finger protein 528	9.81419	127.553	12.8758	3.68659	0.000309084	0.00883711
ENSG00000179292	TMEM151A	transmembrane protein 151A	214.777	29.5019	0.137762	-2.85975	0.000309801	0.00884633
ENSG00000137845	ADAM10	ADAM metallopeptidase domain 10	49.7569	615.79	12.3531	3.62681	0.000311216	0.0088754
ENSG00000162613	FUBP1	far upstream element binding protein 1	134.88	995.623	7.37681	2.883	0.000311863	0.00888255
ENSG00000197892	KIF13B	kinesin family member 13B	58.394	330.769	5.65645	2.4999	0.000312782	0.00889741
ENSG00000164934	DCAF13	DDB1 and CUL4 associated factor 13	55.7618	299.229	5.35839	2.4218	0.000317927	0.00903227
ENSG00000155755	TMEM237	transmembrane protein 237	72.1998	363.586	5.03025	2.33063	0.000318486	0.00903669
ENSG00000102710	SUPT20H	SPT20 homolog, SAGA complex component	83.5975	403.398	4.82091	2.26931	0.000319306	0.00904848
ENSG00000121274	PAPD5	PAP associated domain containing 5	3.89626	105.972	26.5428	4.73025	0.000321846	0.00909457
ENSG00000134830	C5AR2	complement component 5a receptor 2	190.893	25.8888	0.136072	-2.87756	0.000322614	0.00909457
ENSG00000123131	PRDX4	peroxiredoxin 4	12604.4	3900.81	0.309485	-1.69206	0.000322648	0.00909457
ENSG00000212789	ST13P5		10.6513	124.975	11.6335	3.54021	0.000322658	0.00909457
ENSG00000135111	TBX3	T-box 3	176.715	1358.56	7.68406	2.94187	0.000322964	0.00909457
ENSG00000185010	F8	coagulation factor VIII	0	49.0629	491.629	8.94143	0.000324528	0.00912715
ENSG00000230956			0	53.8242	539.242	9.07479	0.000325676	0.00914795
ENSG00000090905	TNRC6A	trinucleotide repeat containing 6A	260.011	1005.66	3.86665	1.95109	0.000327638	0.00919151
ENSG00000090530	P3H2	prolyl 3-hydroxylase 2	1171.16	208.75	0.178311	-2.48753	0.000331817	0.00929709
ENSG00000023318	ERP44	endoplasmic reticulum protein 44	252.48	924.397	3.66021	1.87193	0.000333012	0.00931623
ENSG00000197249	SERPINA1	serpin family A member 1	59.6449	1.13428	0.0206591	-5.59708	0.000333332	0.00931623
ENSG00000167797	CDK2AP2	cyclin-dependent kinase 2 associated protein 2	5458.45	1804.5	0.3306	-1.59684	0.000334089	0.00932574
ENSG00000164754	RAD21	RAD21 cohesin complex component	77.5028	686.844	8.85204	3.14601	0.000336764	0.00938871
ENSG00000164591	MYOZ3	myozenin 3	0	48.5381	486.381	8.92594	0.000340156	0.00947148
ENSG00000163661	PTX3	pentraxin 3	595.911	2844.23	4.77228	2.25468	0.000340625	0.00947277
ENSG00000125482	TTF1	transcription termination factor 1	9.32716	121.975	12.9493	3.6948	0.000341632	0.00948898
ENSG00000120992	LYPLA1	lysophospholipase I	0.487032	56.8358	96.9892	6.59975	0.000342894	0.00951224
ENSG00000102038	SMARCA1	SWI/SNF related, matrix associated, actin dependent regulator of chromatin, subfamily a, member 1	90.1264	554.187	6.14329	2.61901	0.000345792	0.00958076
ENSG00000104888	SLC17A7	solute carrier family 17 member 7	31.4592	0	0.00316865	-8.30192	0.000346667	0.00959311
ENSG00000146006	LRRTM2	leucine rich repeat transmembrane neuronal 2	0	48.5078	486.078	8.92504	0.0003481	0.00962089
ENSG00000204406	MBD5	methyl-CpG binding domain protein 5	32.9913	238.032	7.1962	2.84724	0.000352697	0.00973593
ENSG00000101654	RNMT	RNA guanine-7 methyltransferase	99.1528	491.236	4.95035	2.30753	0.000354952	0.00978609
ENSG00000167397	VKORC1	vitamin K epoxide reductase complex subunit 1	8107.76	2596.94	0.320311	-1.64246	0.000355462	0.0097881
ENSG00000180190	TDRP	testis development related protein	1.4611	74.516	47.7972	5.57885	0.000362076	0.00995596
ENSG00000166341	DCHS1	dachsous cadherin-related 1	0	482.876	4829.76	12.2377	0.000362447	0.00995596
ENSG00000138735	PDE5A	phosphodiesterase 5A	107.779	1523.97	14.1275	3.82044	0.000363825	0.00998155
ENSG00000107551	RASSF4	Ras association domain family member 4	78.5644	468.652	5.95889	2.57504	0.000366576	0.0100447
ENSG00000171403	KRT9	keratin 9	31.0131	0	0.00321408	-8.28138	0.000367371	0.0100542
ENSG00000147437	GNRH1	gonadotropin releasing hormone 1	0	47.2918	473.918	8.8885	0.000375377	0.0102508
ENSG00000164318	EGFLAM	EGF like, fibronectin type III and laminin G domains	370.203	51.0236	0.138059	-2.85665	0.00037547	0.0102508
ENSG00000243137	PSG4	pregnancy specific beta-1-glycoprotein 4	1402.06	320.383	0.228564	-2.12933	0.000382007	0.0104166
ENSG00000196739	COL27A1	collagen type XXVII alpha 1	173.939	751.156	4.31659	2.10989	0.000383028	0.0104317
ENSG00000143995	MEIS1	Meis homeobox 1	54.844	0.895696	0.018122	-5.78611	0.000384871	0.0104692
ENSG00000122824	NUDT10	nudix hydrolase 10	25.5405	178.405	6.96182	2.79947	0.000387893	0.0105385
ENSG00000020633	RUNX3	runt related transcription factor 3	228.332	1010.81	4.42541	2.14581	0.000389737	0.0105758
ENSG00000136717	BIN1	bridging integrator 1	4030.18	1230.01	0.305218	-1.71209	0.00039059	0.0105861
ENSG00000167371	PRRT2	proline rich transmembrane protein 2	102.268	676.407	6.6086	2.72434	0.000392141	0.0106063
ENSG00000270015			0	47.1154	472.154	8.88311	0.000392284	0.0106063
ENSG00000136244	IL6	interleukin 6	289.667	5.17084	0.0181899	-5.78072	0.000401802	0.0108506
ENSG00000154217	PITPNC1	phosphatidylinositol transfer protein, cytoplasmic 1	173.109	738.021	4.26144	2.09134	0.00040239	0.0108534
ENSG00000132646	PCNA	proliferating cell nuclear antigen	265.427	1006.25	3.79001	1.9222	0.000404283	0.0108913
ENSG00000072163	LIMS2	LIM zinc finger domain containing 2	13860.2	2083.3	0.150314	-2.73395	0.000407026	0.0109404
ENSG00000081277	PKP1	plakophilin 1	248.27	37.1121	0.149826	-2.73864	0.000407081	0.0109404
ENSG00000091651	ORC6	origin recognition complex subunit 6	1.87964	68.485	34.6453	5.11459	0.000407969	0.0109511
ENSG00000136048	DRAM1	DNA damage regulated autophagy modulator 1	218.979	851.089	3.88531	1.95803	0.000409124	0.0109563
ENSG00000132561	MATN2	matrilin 2	34.4549	385.245	11.1517	3.47919	0.000409144	0.0109563
ENSG00000244462	RBM12	RNA binding motif protein 12	81.3206	826.338	10.1502	3.34344	0.000410855	0.0109844
ENSG00000197744	PTMAP2		164.88	702.301	4.25748	2.09	0.00041132	0.0109844
ENSG00000188452	CERKL	ceramide kinase like	0.974065	62.6062	58.3821	5.86745	0.000411701	0.0109844
ENSG00000013297	CLDN11	claudin 11	1779.73	7577.12	4.25728	2.08993	0.000412154	0.0109844
ENSG00000184985	SORCS2	sortilin related VPS10 domain containing receptor 2	118.922	5.68844	0.0486334	-4.36191	0.000413305	0.011002
ENSG00000234518	PTGES3P1		108.076	516.421	4.77483	2.25545	0.000415642	0.011051
ENSG00000180667	YOD1	YOD1 deubiquitinase	1.94813	73.3989	35.8859	5.16534	0.000417569	0.0110715
ENSG00000162458	FBLIM1	filamin binding LIM protein 1	9290.98	3057.57	0.329098	-1.60341	0.000417994	0.0110715
ENSG00000119630	PGF	placental growth factor	901.732	193.962	0.215186	-2.21634	0.000418	0.0110715
ENSG00000170145	SIK2	salt inducible kinase 2	192.189	751.998	3.91129	1.96764	0.000418389	0.0110715
ENSG00000131747	TOP2A	topoisomerase (DNA) II alpha	26.5179	242.252	9.10485	3.18664	0.00042122	0.0111332
ENSG00000100650	SRSF5	serine/arginine-rich splicing factor 5	1064.67	3546.05	3.33044	1.73571	0.000426341	0.0112446
ENSG00000157404	KIT	KIT proto-oncogene receptor tyrosine kinase	0	131.922	1320.22	10.3666	0.000426439	0.0112446
ENSG00000174080	CTSF	cathepsin F	4951.44	1530	0.309015	-1.69425	0.000428203	0.0112647
ENSG00000099869	IGF2-AS	IGF2 antisense RNA	0	119.512	1196.12	10.2241	0.000428205	0.0112647
ENSG00000110218	PANX1	pannexin 1	79.9772	418.909	5.23256	2.38752	0.000429179	0.0112721
ENSG00000172164	SNTB1	syntrophin beta 1	195.704	740.376	3.78172	1.91904	0.000429494	0.0112721
ENSG00000221930	FAM45BP		4.38329	94.0823	21.0074	4.39283	0.000431113	0.0113013
ENSG00000204344	STK19	serine/threonine kinase 19	1168.29	332.175	0.284386	-1.81408	0.000434105	0.0113664
ENSG00000132821	VSTM2L	V-set and transmembrane domain containing 2 like	434.764	105.082	0.241873	-2.04768	0.00043814	0.0114587
ENSG00000082781	ITGB5	integrin subunit beta 5	14311.4	4679.81	0.327002	-1.61263	0.000438819	0.0114631
ENSG00000128829	EIF2AK4	eukaryotic translation initiation factor 2 alpha kinase 4	199.29	1583.58	7.94263	2.98962	0.000442683	0.0115505
ENSG00000269113	TRABD2B	TraB domain containing 2B	29.506	0	0.00337769	-8.20975	0.000448254	0.0116823
ENSG00000175854	SWI5	SWI5 homologous recombination repair protein	4034.93	1282.62	0.317895	-1.65338	0.000449118	0.0116912
ENSG00000269439			762.507	155.114	0.203531	-2.29668	0.000450572	0.0117154
ENSG00000105989	WNT2	Wnt family member 2	19.6284	287.557	14.5809	3.86601	0.00045229	0.0117464
ENSG00000018189	RUFY3	RUN and FYVE domain containing 3	44.1781	265.03	5.98783	2.58203	0.00045448	0.0117896
ENSG00000167114	SLC27A4	solute carrier family 27 member 4	2475.27	784.52	0.316971	-1.65758	0.000455647	0.0118062
ENSG00000237984	PTENP1	phosphatase and tensin homolog pseudogene 1	7.79252	159.011	20.1598	4.33341	0.000456346	0.0118107
ENSG00000123728	RAP2C	RAP2C, member of RAS oncogene family	43.6033	271.643	6.2179	2.63643	0.000459428	0.0118568
ENSG00000116977	LGALS8	galectin 8	89.4603	508.546	5.67937	2.50573	0.000459491	0.0118568
ENSG00000090060	PAPOLA	poly(A) polymerase alpha	259.762	989.295	3.80739	1.9288	0.000459717	0.0118568
ENSG00000198824	CHAMP1	chromosome alignment maintaining phosphoprotein 1	93.7713	897.067	9.55742	3.25662	0.000460676	0.0118678
ENSG00000237149	ZNF503-AS2	ZNF503 antisense RNA 2	238.852	41.9742	0.176078	-2.50571	0.000464296	0.0119474
ENSG00000130635	COL5A1	collagen type V alpha 1	46931.3	15130	0.322387	-1.63313	0.000465416	0.0119624
ENSG00000178449	COX14	COX14 cytochrome c oxidase assembly factor	2360.28	770.205	0.326348	-1.61552	0.000466939	0.0119878
ENSG00000225383	SFTA1P	surfactant associated 1, pseudogene	106.331	1.69187	0.016836	-5.89231	0.000474342	0.0121411
ENSG00000104738	MCM4	minichromosome maintenance complex component 4	169.837	847.963	4.99046	2.31917	0.00047447	0.0121411
ENSG00000154001	PPP2R5E	protein phosphatase 2 regulatory subunit B'epsilon	63.6863	304.683	4.77819	2.25646	0.000474864	0.0121411
ENSG00000228118	MYL6P5		6018.6	1948.25	0.323716	-1.6272	0.00047508	0.0121411
ENSG00000111670	GNPTAB	N-acetylglucosamine-1-phosphate transferase alpha and beta subunits	40.5834	252.951	6.22001	2.63692	0.000476328	0.0121591
ENSG00000174611	KY	kyphoscoliosis peptidase	29.9413	0	0.00332875	-8.2308	0.000480736	0.0122577
ENSG00000156011	PSD3	pleckstrin and Sec7 domain containing 3	84.6844	1048.2	12.3643	3.62811	0.00048208	0.012278
ENSG00000108848	LUC7L3	LUC7 like 3 pre-mRNA splicing factor	181.268	713.362	3.93378	1.97592	0.000484224	0.0123186
ENSG00000143751	SDE2	SDE2 telomere maintenance homolog	12.6428	128.7	10.1076	3.33737	0.00048732	0.0123832
ENSG00000196159	FAT4	FAT atypical cadherin 4	5.01236	383.691	75.0712	6.23019	0.000488171	0.0123908
ENSG00000116191	RALGPS2	Ral GEF with PH domain and SH3 binding motif 2	56.3645	509.175	9.01938	3.17303	0.000489279	0.0123949
ENSG00000168003	SLC3A2	solute carrier family 3 member 2	10866.9	3682.97	0.338921	-1.56098	0.000489438	0.0123949
ENSG00000163814	CDCP1	CUB domain containing protein 1	80.5662	888.62	11.0173	3.46169	0.000491378	0.0124299
ENSG00000083720	OXCT1	3-oxoacid CoA-transferase 1	144.617	570.657	3.94396	1.97964	0.000494525	0.0124954
ENSG00000205339	IPO7	importin 7	121.817	784.954	6.43925	2.68689	0.000495888	0.0125002
ENSG00000136897	MRPL50	mitochondrial ribosomal protein L50	7.51854	104.44	13.7218	3.7784	0.00049635	0.0125002
ENSG00000178882	FAM101A	family with sequence similarity 101 member A	494.498	54.5383	0.11047	-3.17827	0.000496484	0.0125002
ENSG00000096746	HNRNPH3	heterogeneous nuclear ribonucleoprotein H3	439.02	1590.11	3.62135	1.85653	0.000497195	0.0125002
ENSG00000173457	PPP1R14B	protein phosphatase 1 regulatory inhibitor subunit 14B	10018.3	3351.75	0.33457	-1.57962	0.000497507	0.0125002
ENSG00000091622	PITPNM3	PITPNM family member 3	227.802	27.7818	0.122341	-3.03102	0.000501041	0.0125749
ENSG00000169855	ROBO1	roundabout guidance receptor 1	24.2531	632.721	25.9852	4.69962	0.000506522	0.0126982
ENSG00000135362	PRR5L	proline rich 5 like	577.317	126.128	0.218608	-2.19358	0.000508884	0.0127432
ENSG00000109586	GALNT7	polypeptide N-acetylgalactosaminyltransferase 7	3.89626	88.8477	22.2578	4.47624	0.000510494	0.0127692
ENSG00000101955	SRPX	sushi repeat containing protein, X-linked	382.435	1406.17	3.67619	1.87821	0.000512405	0.0128027
ENSG00000174348	PODN	podocan	2184.39	509.855	0.233444	-2.09885	0.000513618	0.0128187
ENSG00000198836	OPA1	OPA1, mitochondrial dynamin like GTPase	16.0061	158.503	9.84737	3.29974	0.000516736	0.0128699
ENSG00000128524	ATP6V1F	ATPase H+ transporting V1 subunit F	11921.7	3989.9	0.334681	-1.57914	0.000516818	0.0128699
ENSG00000184939	ZFP90	ZFP90 zinc finger protein	71.9884	355.181	4.92841	2.30112	0.000518496	0.0128973
ENSG00000011021	CLCN6	chloride voltage-gated channel 6	125.582	582.762	4.63759	2.21338	0.000519814	0.0129157
ENSG00000168487	BMP1	bone morphogenetic protein 1	13992.6	3014.05	0.215409	-2.21485	0.000521873	0.0129474
ENSG00000101473	ACOT8	acyl-CoA thioesterase 8	2003.78	614.783	0.306847	-1.70441	0.000522247	0.0129474
ENSG00000135090	TAOK3	TAO kinase 3	41.3469	338.685	8.17396	3.03103	0.000523361	0.0129607
ENSG00000113645	WWC1	WW and C2 domain containing 1	69.1104	484.835	7.00668	2.80873	0.000524758	0.0129745
ENSG00000091844	RGS17	regulator of G-protein signaling 17	0	45.9945	460.945	8.84845	0.000525076	0.0129745
ENSG00000196535	MYO18A	myosin XVIIIA	188.685	1066.11	5.64776	2.49768	0.000525858	0.0129795
ENSG00000153250	RBMS1	RNA binding motif single stranded interacting protein 1	62.9959	436.154	6.91415	2.78955	0.000529185	0.0130472
ENSG00000139178	C1RL	complement C1r subcomponent like	277.907	1135.97	4.08648	2.03086	0.00053036	0.0130618
ENSG00000198900	TOP1	topoisomerase (DNA) I	98.7557	480.44	4.86103	2.28126	0.000533364	0.0131213
ENSG00000240983			33.5307	0	0.00297347	-8.39363	0.000534018	0.013123
ENSG00000156735	BAG4	BCL2 associated athanogene 4	3.89626	88.4098	22.1482	4.46911	0.000534688	0.0131251
ENSG00000125944	HNRNPR	heterogeneous nuclear ribonucleoprotein R	245.534	1894.6	7.71352	2.94739	0.000536205	0.0131479
ENSG00000258498	DIO3OS	microRNA 1247	0	94.8784	949.784	9.89146	0.000538606	0.0131923
ENSG00000182963	GJC1	gap junction protein gamma 1	122.192	651.951	5.33191	2.41465	0.000540903	0.0132341
ENSG00000175906	ARL4D	ADP ribosylation factor like GTPase 4D	1001.49	277.21	0.276871	-1.85271	0.000542287	0.0132535
ENSG00000061337	LZTS1	leucine zipper, putative tumor suppressor 1	79.1734	1978.89	24.9642	4.64179	0.00054305	0.0132576
ENSG00000156453	PCDH1	protocadherin 1	165.453	18.4046	0.111775	-3.16134	0.000544744	0.0132845
ENSG00000139746	RBM26	RNA binding motif protein 26	16.6979	137.711	8.2041	3.03635	0.000548584	0.0133636
ENSG00000114573	ATP6V1A	ATPase H+ transporting V1 subunit A	74.787	429.477	5.73634	2.52013	0.000549954	0.0133703
ENSG00000137563	GGH	gamma-glutamyl hydrolase	16.2902	145.938	8.91009	3.15544	0.000550052	0.0133703
ENSG00000126261	UBA2	ubiquitin like modifier activating enzyme 2	64.678	339.754	5.24644	2.39134	0.000552179	0.0134074
ENSG00000174473	GALNTL6	polypeptide N-acetylgalactosaminyltransferase-like 6	0	47.485	475.85	8.89436	0.000554969	0.0134304
ENSG00000097046	CDC7	cell division cycle 7	0.974065	60.7251	56.6307	5.82351	0.000555282	0.0134304
ENSG00000128513	POT1	protection of telomeres 1	13.784	133.746	9.6403	3.26908	0.000555416	0.0134304
ENSG00000251571	DDX3P3		0	44.7793	448.793	8.80991	0.000556241	0.0134304
ENSG00000173227	SYT12	synaptotagmin 12	445.622	41.2926	0.0928665	-3.4287	0.000556772	0.0134304
ENSG00000167778	SPRYD3	SPRY domain containing 3	5759.46	1682.55	0.292148	-1.77523	0.000556791	0.0134304
ENSG00000163166	IWS1	IWS1, SUPT6H interacting protein	78.9229	402.669	5.09686	2.34961	0.000557896	0.0134304
ENSG00000099860	GADD45B	growth arrest and DNA damage inducible beta	6644.85	2049.68	0.308472	-1.69679	0.000557924	0.0134304
ENSG00000081913	PHLPP1	PH domain and leucine rich repeat protein phosphatase 1	84.9061	461.233	5.42706	2.44017	0.000559134	0.013445
ENSG00000166263	STXBP4	syntaxin binding protein 4	0	44.874	449.74	8.81295	0.000562488	0.0135112
ENSG00000104714	ERICH1	glutamate rich 1	25.3033	172.467	6.7931	2.76407	0.000563411	0.0135188
ENSG00000143543	JTB	jumping translocation breakpoint	5907.7	1961.12	0.331972	-1.59087	0.000565624	0.0135574
ENSG00000113407	TARS	threonyl-tRNA synthetase	720.392	2335.39	3.24152	1.69667	0.000567788	0.0135947
ENSG00000106211	HSPB1	heat shock protein family B (small) member 1	119328	27846.2	0.233359	-2.09938	0.000568782	0.013604
ENSG00000146676	PURB	purine-rich element binding protein B	79.2213	462.369	5.83032	2.54358	0.000570698	0.0136352
ENSG00000138785	INTS12	integrator complex subunit 12	27.979	210.456	7.4987	2.90664	0.000575327	0.0137016
ENSG00000229562	ZFYVE9P1		0	45.3108	454.108	8.82689	0.000575388	0.0137016
ENSG00000227241			572.967	149.991	0.261908	-1.93287	0.000575589	0.0137016
ENSG00000100065	CARD10	caspase recruitment domain family member 10	677.196	129.226	0.190944	-2.38878	0.000576272	0.0137016
ENSG00000139289	PHLDA1	pleckstrin homology like domain family A member 1	774.314	3372.12	4.35454	2.12252	0.000576536	0.0137016
ENSG00000257742	NA	NA	0	44.6606	447.606	8.80609	0.000577963	0.0137209
ENSG00000196263	ZNF471	zinc finger protein 471	0	44.3997	444.997	8.79765	0.000584729	0.0138669
ENSG00000175084	DES	desmin	452.999	55.325	0.122324	-3.03122	0.000591093	0.014003
ENSG00000104313	EYA1	EYA transcriptional coactivator and phosphatase 1	0	69.7725	698.725	9.44858	0.00059342	0.0140432
ENSG00000198492	YTHDF2	YTH N6-methyladenosine RNA binding protein 2	142.758	796.443	5.57577	2.47917	0.00059856	0.0141499
ENSG00000121769	FABP3	fatty acid binding protein 3	845.913	222.813	0.263486	-1.9242	0.000601127	0.0141956
ENSG00000099204	ABLIM1	actin binding LIM protein 1	241.474	41.2108	0.171007	-2.54787	0.000603734	0.0142421
ENSG00000125430	HS3ST3B1	heparan sulfate-glucosamine 3-sulfotransferase 3B1	53.4618	296.165	5.53127	2.46761	0.000605256	0.014263
ENSG00000087586	AURKA	aurora kinase A	140.327	550.112	3.91813	1.97017	0.000605995	0.0142654
ENSG00000133110	POSTN	periostin	2050.52	322.723	0.157427	-2.66724	0.000608854	0.0143177
ENSG00000241553	ARPC4	actin related protein 2/3 complex subunit 4	16593.7	4476.3	0.269763	-1.89023	0.000619816	0.0145602
ENSG00000168818	STX18	syntaxin 18	197.925	815.407	4.1182	2.04201	0.000622331	0.0146039
ENSG00000142552	RCN3	reticulocalbin 3	112248	34092.4	0.303724	-1.71917	0.000623353	0.0146126
ENSG00000075886	TUBA3D	tubulin alpha 3d	90.2457	0.895696	0.011021	-6.50361	0.00062489	0.0146333
ENSG00000116489	CAPZA1	capping actin protein of muscle Z-line alpha subunit 1	238.506	839.965	3.52072	1.81587	0.000632314	0.0147917
ENSG00000106070	GRB10	growth factor receptor bound protein 10	1314.63	386.775	0.294261	-1.76483	0.000637133	0.0148881
ENSG00000106976	DNM1	dynamin 1	396.336	1568.19	3.95598	1.98403	0.000637767	0.0148881
ENSG00000005955	NA	NA	171.365	629.767	3.67344	1.87713	0.000638857	0.014898
ENSG00000143401	ANP32E	acidic nuclear phosphoprotein 32 family member E	22.0661	246.869	11.1417	3.4779	0.000640093	0.0149113
ENSG00000104881	PPP1R13L	protein phosphatase 1 regulatory subunit 13 like	1640	521.427	0.317985	-1.65297	0.000641602	0.0149273
ENSG00000197646	PDCD1LG2	programmed cell death 1 ligand 2	53.8829	427.043	7.91256	2.98415	0.000642111	0.0149273
ENSG00000111860	CEP85L	centrosomal protein 85 like	0	58.1165	582.165	9.18528	0.000644186	0.0149536
ENSG00000152558	TMEM123	transmembrane protein 123	81.4827	647.986	7.94392	2.98985	0.000644942	0.0149536
ENSG00000254244	PAICSP4		38.0351	220.213	5.77717	2.53036	0.000645249	0.0149536
ENSG00000168495	POLR3D	polymerase (RNA) III subunit D	2260.31	690.111	0.305347	-1.71148	0.000649275	0.0150314
ENSG00000221944	TIGD1	tigger transposable element derived 1	0	44.0951	441.951	8.78774	0.000654312	0.0151323
ENSG00000168811	IL12A	interleukin 12A	0	44.4432	445.432	8.79906	0.000660599	0.015262
ENSG00000198959	TGM2	transglutaminase 2	14123.5	4041.61	0.286167	-1.80507	0.00066161	0.0152695
ENSG00000106415	GLCCI1	glucocorticoid induced 1	0	43.7982	438.982	8.77802	0.000662334	0.0152705
ENSG00000153339	TRAPPC8	trafficking protein particle complex 8	4.87032	93.3405	18.7997	4.23264	0.000663664	0.0152854
ENSG00000100567	PSMA3	proteasome subunit alpha 3	68.9693	328.015	4.75052	2.24809	0.000665691	0.0153164
ENSG00000189223	PAX8-AS1	PAX8 antisense RNA 1	461.232	23.5154	0.0511895	-4.28801	0.000667762	0.0153448
ENSG00000233901	LINC01503	long intergenic non-protein coding RNA 1503	667.323	186.242	0.279196	-1.84065	0.00066878	0.0153448
ENSG00000227438			42.3821	0	0.00235393	-8.73071	0.000668985	0.0153448
ENSG00000100479	POLE2	polymerase (DNA) epsilon 2, accessory subunit	0	55.8817	559.817	9.12881	0.000669911	0.0153503
ENSG00000108588	CCDC47	coiled-coil domain containing 47	80.8586	382.171	4.7218	2.23934	0.00067248	0.0153881
ENSG00000159335	PTMS	parathymosin	145937	51788.4	0.354869	-1.49464	0.000672934	0.0153881
ENSG00000264514			0	71.9501	720.501	9.49286	0.000675303	0.0154257
ENSG00000106991	ENG	endoglin	33046.4	6383.59	0.193173	-2.37203	0.000675955	0.0154257
ENSG00000135318	NT5E	5'-nucleotidase ecto	1026.02	4909.77	4.78488	2.25848	0.000683264	0.0155766
ENSG00000120800	UTP20	UTP20, small subunit processome component	44.0165	265.867	6.02874	2.59186	0.000686201	0.0156276
ENSG00000241061	RPL5P1		18.2062	148.085	8.09484	3.017	0.00068797	0.015652
ENSG00000153015	CWC27	CWC27 spliceosome associated protein homolog	17.4305	151.277	8.63505	3.1102	0.000690133	0.0156853
ENSG00000164104	HMGB2	high mobility group box 2	128.482	555.881	4.32396	2.11235	0.000691741	0.0157059
ENSG00000170525	PFKFB3	6-phosphofructo-2-kinase/fructose-2,6-biphosphatase 3	315.356	1310.24	4.15379	2.05443	0.000693816	0.015737
ENSG00000143344	RGL1	ral guanine nucleotide dissociation stimulator like 1	182.941	714.443	3.90373	1.96485	0.000694815	0.0157438
ENSG00000214019			26.1678	198.151	7.54729	2.91596	0.000696403	0.0157638
ENSG00000183971	NPW	neuropeptide W	429.972	97.2653	0.226393	-2.1431	0.000697525	0.0157732
ENSG00000184445	KNTC1	kinetochore associated 1	3.89626	85.6927	21.4682	4.42413	0.000700443	0.0158232
ENSG00000183010	PYCR1	pyrroline-5-carboxylate reductase 1	10534.9	3690.21	0.350289	-1.51338	0.000702322	0.0158497
ENSG00000061987	MON2	MON2 homolog, regulator of endosome-to-Golgi trafficking	27.0609	280.04	10.3141	3.36655	0.000703415	0.0158581
ENSG00000090238	YPEL3	yippee like 3	3496.6	1197.18	0.342403	-1.54623	0.000704111	0.0158581
ENSG00000198873	GRK5	G protein-coupled receptor kinase 5	368.178	1309.24	3.55531	1.82998	0.00070641	0.0158939
ENSG00000099804	CDC34	cell division cycle 34	5321.14	1605.09	0.301657	-1.72902	0.000708631	0.0159278
ENSG00000159176	CSRP1	cysteine and glycine rich protein 1	81910	29869.2	0.364659	-1.45538	0.000717749	0.0161166
ENSG00000124496	TRERF1	transcriptional regulating factor 1	56.0465	405.422	7.22257	2.85251	0.000719065	0.01613
ENSG00000052841	TTC17	tetratricopeptide repeat domain 17	161.075	656.184	4.07188	2.02569	0.000726645	0.0162837
ENSG00000066654	THUMPD1	THUMP domain containing 1	15.7271	151.436	9.57447	3.25919	0.000727652	0.01629
ENSG00000186162	CIDECP		933.349	298.639	0.320038	-1.64369	0.000729479	0.0163004
ENSG00000113649	TCERG1	transcription elongation regulator 1	26.0693	305.135	11.6638	3.54397	0.000729577	0.0163004
ENSG00000259051	HNRNPUP1		104.677	463.028	4.42015	2.14409	0.000730894	0.0163136
ENSG00000154065	ANKRD29	ankyrin repeat domain 29	8.77164	107.453	12.1232	3.5997	0.000732199	0.0163145
ENSG00000070018	LRP6	LDL receptor related protein 6	40.5784	282.341	6.94328	2.79562	0.000732393	0.0163145
ENSG00000065833	ME1	malic enzyme 1	96.4445	430.682	4.46201	2.15769	0.000735164	0.01636
ENSG00000257316			75.2792	2.02289	0.0281628	-5.15006	0.000738578	0.0164196
ENSG00000241416	KRT8P13		30.7262	0	0.00324399	-8.26801	0.000745829	0.0165644
ENSG00000117906	RCN2	reticulocalbin 2	182.054	762.298	4.18546	2.06539	0.000748019	0.0165701
ENSG00000147408	CSGALNACT1	chondroitin sulfate N-acetylgalactosaminyltransferase 1	12.5309	234.379	18.5639	4.21443	0.000748093	0.0165701
ENSG00000112685	EXOC2	exocyst complex component 2	80.151	383.252	4.77691	2.25608	0.000748307	0.0165701
ENSG00000236060	HSPB1P1		8322.68	2034.75	0.244492	-2.03214	0.000753905	0.0166635
ENSG00000183578	TNFAIP8L3	TNF alpha induced protein 8 like 3	197.801	28.1637	0.142817	-2.80776	0.000754017	0.0166635
ENSG00000213066	FGFR1OP	FGFR1 oncogene partner	0	43.1804	432.804	8.75757	0.00075575	0.0166854
ENSG00000134285	FKBP11	FK506 binding protein 11	2557.14	803.518	0.314252	-1.67001	0.000759434	0.0167502
ENSG00000039139	DNAH5	dynein axonemal heavy chain 5	9.44163	103.819	10.8911	3.44508	0.000765446	0.0168662
ENSG00000151923	TIAL1	TIA1 cytotoxic granule-associated RNA binding protein-like 1	259.739	949.012	3.65269	1.86896	0.000766257	0.0168674
ENSG00000085719	CPNE3	copine 3	158.163	707.926	4.47372	2.16147	0.000770339	0.0169407
ENSG00000111897	SERINC1	serine incorporator 1	194.447	1565.42	8.04701	3.00845	0.000773741	0.0169902
ENSG00000177098	SCN4B	sodium voltage-gated channel beta subunit 4	0	230.593	2306.93	11.1718	0.000774111	0.0169902
ENSG00000154930	ACSS1	acyl-CoA synthetase short-chain family member 1	23.3776	197.083	8.39878	3.07018	0.00077716	0.0170141
ENSG00000196757	ZNF700	zinc finger protein 700	0	42.9595	430.595	8.75019	0.00077717	0.0170141
ENSG00000169045	HNRNPH1	heterogeneous nuclear ribonucleoprotein H1 (H)	1875.45	5757.24	3.06969	1.61809	0.000777478	0.0170141
ENSG00000013441	CLK1	CDC like kinase 1	25.0481	370.744	14.7464	3.88229	0.000780574	0.017061
ENSG00000270503	YTHDF2P1		0	46.6493	467.493	8.8688	0.000781145	0.017061
ENSG00000198551	ZNF627	zinc finger protein 627	2.92219	77.0671	25.5335	4.67432	0.000788044	0.0171949
ENSG00000068438	FTSJ1	FtsJ RNA methyltransferase homolog 1 (E. coli)	5375.93	1818.88	0.338351	-1.56341	0.000791998	0.0172643
ENSG00000100605	ITPK1	inositol-tetrakisphosphate 1-kinase	3916.02	1383.25	0.353246	-1.50125	0.000792991	0.0172692
ENSG00000169515	CCDC8	coiled-coil domain containing 8	642.894	205.608	0.319922	-1.64421	0.000794204	0.0172788
ENSG00000154767	XPC	XPC complex subunit, DNA damage recognition and repair factor	118.616	519.239	4.37464	2.12916	0.000796655	0.0173121
ENSG00000115053	NCL	nucleolin	3182.79	10040.7	3.15462	1.65747	0.000797282	0.0173121
ENSG00000079337	RAPGEF3	Rap guanine nucleotide exchange factor 3	416.378	99.9711	0.240279	-2.05722	0.000799118	0.0173257
ENSG00000261213			0	42.7999	428.999	8.74483	0.000799458	0.0173257
ENSG00000106299	WASL	Wiskott-Aldrich syndrome like	59.3895	330.225	5.55266	2.47318	0.000803413	0.0173946
ENSG00000261490			0	42.6714	427.714	8.7405	0.000808602	0.01749
ENSG00000138623	SEMA7A	semaphorin 7A (John Milton Hagen blood group)	6071.55	1531.75	0.252295	-1.98682	0.000812455	0.0175564
ENSG00000271147	ARMCX5-GPRASP2		0	42.9325	430.325	8.74928	0.000816121	0.0176039
ENSG00000187742	SECISBP2	SECIS binding protein 2	49.3969	244.773	4.94724	2.30662	0.000816224	0.0176039
ENSG00000265688	MAFG-AS1	MAFG antisense RNA 1 (head to head)	726.729	218.193	0.300337	-1.73535	0.000819335	0.0176539
ENSG00000210140	MT-TC		4870.82	1399.55	0.287348	-1.79913	0.000826334	0.0177863
ENSG00000239332	LINC01119	long intergenic non-protein coding RNA 1119	537.135	120.41	0.224315	-2.1564	0.000827066	0.0177863
ENSG00000132541	RIDA	reactive intermediate imine deaminase A homolog	0	42.6278	427.278	8.73903	0.0008319	0.017858
ENSG00000132912	DCTN4	dynactin subunit 4	163.789	553.867	3.38013	1.75708	0.000831997	0.017858
ENSG00000176720	BOK	BCL2-related ovarian killer	9224.53	2944.9	0.319254	-1.64722	0.000835391	0.0179059
ENSG00000125648	SLC25A23	solute carrier family 25 member 23	427.727	1670.22	3.90419	1.96502	0.000835827	0.0179059
ENSG00000128989	ARPP19	cAMP regulated phosphoprotein 19	304.495	1175.26	3.85877	1.94814	0.000839307	0.0179423
ENSG00000138160	KIF11	kinesin family member 11	26.7143	164.01	6.12023	2.61359	0.000839841	0.0179423
ENSG00000185633	NDUFA4L2	NADH dehydrogenase (ubiquinone) 1 alpha subcomplex, 4-like 2	877.971	132.136	0.150599	-2.73122	0.00084052	0.0179423
ENSG00000034693	PEX3	peroxisomal biogenesis factor 3	9.18765	109.193	11.7676	3.55674	0.000841063	0.0179423
ENSG00000106460	TMEM106B	transmembrane protein 106B	2.50618	67.15	25.804	4.68952	0.000842179	0.0179423
ENSG00000101384	JAG1	jagged 1	894.202	142.787	0.159775	-2.64589	0.0008429	0.0179423
ENSG00000187325	TAF9B	TATA-box binding protein associated factor 9b	11.6228	164.74	14.0615	3.81368	0.000843138	0.0179423
ENSG00000164379	FOXQ1	forkhead box Q1	15.9401	371.836	23.1879	4.5353	0.000844349	0.017951
ENSG00000004660	CAMKK1	calcium/calmodulin-dependent protein kinase kinase 1	360.56	83.2215	0.231025	-2.11388	0.000850201	0.0180583
ENSG00000188554	NBR1	NBR1, autophagy cargo receptor	704.527	2292.89	3.25419	1.7023	0.000851425	0.0180671
ENSG00000144224	UBXN4	UBX domain protein 4	67.2868	306.174	4.545	2.18428	0.000855862	0.0181441
ENSG00000143196	DPT	dermatopontin	16.7989	171.772	10.1706	3.34634	0.0008574	0.0181595
ENSG00000176973	FAM89B	family with sequence similarity 89 member B	1599.41	442.316	0.276594	-1.85416	0.00085901	0.0181764
ENSG00000059769	DNAJC25	DnaJ heat shock protein family (Hsp40) member C25	8.14929	89.9941	10.9214	3.44909	0.000869228	0.0183753
ENSG00000198720	ANKRD13B	ankyrin repeat domain 13B	1043.16	348.773	0.334406	-1.58033	0.000876041	0.0185018
ENSG00000177606	JUN	Jun proto-oncogene, AP-1 transcription factor subunit	1487.33	5082.65	3.41712	1.77278	0.000877261	0.0185101
ENSG00000168453	HR	hair growth associated	555.748	138.514	0.249375	-2.00361	0.000878116	0.0185107
ENSG00000151917	BEND6	BEN domain containing 6	0	57.0297	571.297	9.1581	0.000882433	0.0185842
ENSG00000148290	SURF1	surfeit 1	2246.78	789.122	0.351252	-1.50942	0.000884439	0.018609
ENSG00000215301	DDX3X	DEAD-box helicase 3, X-linked	508.355	3179.09	6.25264	2.64447	0.000891061	0.0187307
ENSG00000166171	DPCD	deleted in primary ciliary dyskinesia homolog (mouse)	2792.15	826.558	0.296054	-1.75607	0.00089517	0.0187994
ENSG00000118600	TMEM5	transmembrane protein 5	10.2327	111.616	10.8119	3.43455	0.000900146	0.0188862
ENSG00000135316	SYNCRIP	synaptotagmin binding cytoplasmic RNA interacting protein	504.314	1671.14	3.31322	1.72824	0.000909935	0.0190365
ENSG00000111335	OAS2	2'-5'-oligoadenylate synthetase 2	95.9641	447.883	4.66338	2.22138	0.00091017	0.0190365
ENSG00000175920	DOK7	docking protein 7	67.5516	3.179	0.048469	-4.36679	0.000910261	0.0190365
ENSG00000156504	FAM122B	family with sequence similarity 122B	39.4519	223.865	5.66255	2.50145	0.000910712	0.0190365
ENSG00000238227	C9orf69	chromosome 9 open reading frame 69	3855.94	1326.94	0.344147	-1.5389	0.000911922	0.019044
ENSG00000205302	SNX2	sorting nexin 2	49.5239	240.206	4.84254	2.27576	0.000915812	0.0191074
ENSG00000196782	MAML3	mastermind like transcriptional coactivator 3	0	53.3965	534.965	9.0633	0.000926533	0.0193131
ENSG00000099282	TSPAN15	tetraspanin 15	52.6152	1.30593	0.0266703	-5.22862	0.000934243	0.0194557
ENSG00000116157	GPX7	glutathione peroxidase 7	825.347	222.386	0.269534	-1.89146	0.000938543	0.0195137
ENSG00000203778	FAM229B	family with sequence similarity 229 member B	1300.06	417.635	0.321296	-1.63803	0.000940343	0.0195137
ENSG00000127990	SGCE	sarcoglycan epsilon	40.7105	340.321	8.34151	3.06031	0.00094046	0.0195137
ENSG00000101782	RIOK3	RIO kinase 3	54.5103	278.201	5.09614	2.3494	0.000940514	0.0195137
ENSG00000109787	KLF3	Kruppel like factor 3	139.727	642.794	4.59777	2.20094	0.000942878	0.0195364
ENSG00000180530	NRIP1	nuclear receptor interacting protein 1	2.92219	119.077	39.4339	5.30137	0.000943353	0.0195364
ENSG00000079785	DDX1	DEAD/H-box helicase 1	273.222	991.649	3.6285	1.85937	0.000948472	0.0196243
ENSG00000004059	ARF5	ADP ribosylation factor 5	17748.3	6440.36	0.362875	-1.46246	0.000954546	0.0197317
ENSG00000041802	LSG1	large 60S subunit nuclear export GTPase 1	96.3885	418.697	4.34038	2.11782	0.000959516	0.0198161
ENSG00000047315	POLR2B	polymerase (RNA) II subunit B	319.32	1380.24	4.3214	2.1115	0.00096182	0.0198454
ENSG00000101544	ADNP2	ADNP homeobox 2	99.9942	406.933	4.0665	2.02379	0.000962978	0.019851
ENSG00000104517	UBR5	ubiquitin protein ligase E3 component n-recognin 5	333.176	1333.07	4.0002	2.00007	0.000966709	0.0199096
ENSG00000083123	BCKDHB	branched chain keto acid dehydrogenase E1, beta polypeptide	13.2259	127.021	9.53937	3.25389	0.000967921	0.0199102
ENSG00000114127	XRN1	5'-3' exoribonuclease 1	15.0346	135.289	8.9457	3.16119	0.000968517	0.0199102
ENSG00000131475	VPS25	vacuolar protein sorting 25 homolog	5396.02	1864.36	0.345518	-1.53317	0.000976882	0.0200637
ENSG00000115421	PAPOLG	poly(A) polymerase gamma	2.92219	74.8297	24.7931	4.63187	0.000983673	0.0201847
ENSG00000087053	MTMR2	myotubularin related protein 2	221.957	803.548	3.61911	1.85564	0.000990787	0.0203116
ENSG00000122507	BBS9	Bardet-Biedl syndrome 9	92.768	385.245	4.14939	2.0529	0.000991674	0.0203116
ENSG00000154719	MRPL39	mitochondrial ribosomal protein L39	15.3136	136.388	8.85503	3.1465	0.000995068	0.0203625
ENSG00000139631	CSAD	cysteine sulfinic acid decarboxylase	28.1159	201.51	7.14527	2.83699	0.00099695	0.0203824
ENSG00000100354	TNRC6B	trinucleotide repeat containing 6B	56.9396	314.654	5.51817	2.46419	0.00100349	0.0204974
ENSG00000164221	CCDC112	coiled-coil domain containing 112	0	41.1701	412.701	8.68895	0.00100511	0.0205117
ENSG00000178982	EIF3K	eukaryotic translation initiation factor 3 subunit K	17417.3	6236.33	0.358058	-1.48174	0.00100765	0.0205449
ENSG00000159231	CBR3	carbonyl reductase 3	1397.55	429.412	0.307309	-1.70224	0.00100867	0.0205469
ENSG00000011566	MAP4K3	mitogen-activated protein kinase kinase kinase kinase 3	11.6938	137.754	11.6887	3.54704	0.00101513	0.0206597
ENSG00000132549	VPS13B	vacuolar protein sorting 13 homolog B	43.3928	364.962	8.39361	3.06929	0.00101854	0.0207102
ENSG00000180185	FAHD1	fumarylacetoacetate hydrolase domain containing 1	91.9411	368.972	4.00986	2.00355	0.0010208	0.0207374
ENSG00000151239	TWF1	twinfilin actin binding protein 1	7.23952	112.53	15.3456	3.93976	0.00102237	0.0207465
ENSG00000197568	HHLA3	HERV-H LTR-associating 3	1751.36	586.204	0.334751	-1.57884	0.0010231	0.0207465
ENSG00000117411	B4GALT2	beta-1,4-galactosyltransferase 2	19874	6542	0.329177	-1.60307	0.00102716	0.0207704
ENSG00000189266	PNRC2	proline rich nuclear receptor coactivator 2	31.2596	191.024	6.09459	2.60753	0.00102741	0.0207704
ENSG00000058673	ZC3H11A	zinc finger CCCH-type containing 11A	154.052	802.77	5.20829	2.38081	0.00102766	0.0207704
ENSG00000144867	SRPRB	SRP receptor beta subunit	4812.76	1607.37	0.333995	-1.5821	0.00102799	0.0207704
ENSG00000198730	CTR9	CTR9 homolog, Paf1/RNA polymerase II complex component	63.0431	339.841	5.38366	2.42859	0.00103069	0.0207898
ENSG00000114446	IFT57	intraflagellar transport 57	25.766	186.042	7.19638	2.84727	0.00103081	0.0207898
ENSG00000163682	RPL9	ribosomal protein L9	1629.59	203.196	0.124745	-3.00294	0.00103268	0.0207979
ENSG00000005249	PRKAR2B	protein kinase cAMP-dependent type II regulatory subunit beta	6.26545	87.8832	13.822	3.78889	0.00103346	0.0207979
ENSG00000128165	ADM2	adrenomedullin 2	2345.4	856.408	0.36517	-1.45336	0.00103399	0.0207979
ENSG00000254682			5.01236	81.9855	16.0563	4.00507	0.00103529	0.0208052
ENSG00000092969	TGFB2	transforming growth factor beta 2	52.0667	810.219	15.5333	3.95729	0.00103712	0.0208084
ENSG00000163788	SNRK	SNF related kinase	8.40907	137.068	16.1202	4.0108	0.00103731	0.0208084
ENSG00000137522	RNF121	ring finger protein 121	2131.32	696.768	0.32695	-1.61286	0.0010396	0.0208357
ENSG00000079931	MOXD1	monooxygenase DBH like 1	163.102	596.197	3.65375	1.86938	0.00104485	0.0209223
ENSG00000249850	KRT18P31		31.0398	0	0.00321132	-8.28262	0.00105377	0.0210821
ENSG00000183628	DGCR6	DiGeorge syndrome critical region gene 6	229.42	46.1567	0.201537	-2.31089	0.00106267	0.0212411
ENSG00000105996	HOXA2	homeobox A2	95.439	0	0.00104669	-9.89995	0.00107569	0.0214822
ENSG00000064692	SNCAIP	synuclein alpha interacting protein	0	41.2042	413.042	8.69014	0.00108626	0.021668
ENSG00000139263	LRIG3	leucine-rich repeats and immunoglobulin like domains 3	5.63891	171.493	29.8999	4.90207	0.00108693	0.021668
ENSG00000152284	TCF7L1	transcription factor 7 like 1	2237.92	767.869	0.343146	-1.54311	0.0010912	0.0217306
ENSG00000205268	PDE7A	phosphodiesterase 7A	6.47346	97.5808	14.8599	3.89335	0.00109379	0.0217306
ENSG00000179967	PPP1R14BP3		11986.9	4163.61	0.347353	-1.52553	0.00109386	0.0217306
ENSG00000135905	DOCK10	dedicator of cytokinesis 10	40.0976	577.347	14.3652	3.84451	0.0010951	0.0217306
ENSG00000145868	FBXO38	F-box protein 38	25.1278	248.199	9.84229	3.29899	0.00109547	0.0217306
ENSG00000111300	NAA25	N(alpha)-acetyltransferase 25, NatB auxiliary subunit	51.4019	216.358	4.2029	2.07139	0.0010964	0.0217306
ENSG00000168917	SLC35G2	solute carrier family 35 member G2	60.6563	282.974	4.65918	2.22007	0.00109687	0.0217306
ENSG00000101246	ARFRP1	ADP ribosylation factor related protein 1	3612.81	1304.19	0.361009	-1.46989	0.00110109	0.0217949
ENSG00000175197	DDIT3	DNA damage inducible transcript 3	1790.71	503.004	0.280937	-1.83168	0.00110443	0.0218417
ENSG00000198932	GPRASP1	G protein-coupled receptor associated sorting protein 1	19.5583	125.79	6.40393	2.67896	0.00110589	0.0218514
ENSG00000036257	CUL3	cullin 3	94.8138	412.551	4.34763	2.12023	0.00111042	0.0219048
ENSG00000111269	CREBL2	cAMP responsive element binding protein like 2	169.404	666.125	3.93045	1.97469	0.00111055	0.0219048
ENSG00000119318	RAD23B	RAD23 homolog B, nucleotide excision repair protein	717.573	2930.61	4.08362	2.02985	0.00111214	0.0219072
ENSG00000166598	HSP90B1	heat shock protein 90kDa beta family member 1	1485.56	4531.63	3.05032	1.60896	0.00111291	0.0219072
ENSG00000135821	GLUL	glutamate-ammonia ligase	1971.85	6131.52	3.10942	1.63665	0.00111361	0.0219072
ENSG00000100503	NIN	ninein	134.295	649.624	4.83442	2.27334	0.00112582	0.0221279
ENSG00000162614	NEXN	nexilin F-actin binding protein	142.022	857.311	6.03291	2.59285	0.00112789	0.0221363
ENSG00000157368	IL34	interleukin 34	200.107	18.5022	0.0929146	-3.42795	0.00112822	0.0221363
ENSG00000042753	AP2S1	adaptor related protein complex 2 sigma 1 subunit	22610.1	6511.17	0.287979	-1.79596	0.00113623	0.0222486
ENSG00000084073	ZMPSTE24	zinc metallopeptidase STE24	122.73	473.482	3.85558	1.94695	0.00113653	0.0222486
ENSG00000166441	RPL27A	ribosomal protein L27a	55060	18316.4	0.332664	-1.58786	0.00113783	0.0222486
ENSG00000141696	P3H4	prolyl 3-hydroxylase family member 4 (non-enzymatic)	7629.75	2758.68	0.361578	-1.46762	0.00113829	0.0222486
ENSG00000228649			0	40.7525	408.525	8.67428	0.00113892	0.0222486
ENSG00000168952	STXBP6	syntaxin binding protein 6	0	189.056	1891.56	10.8854	0.00114102	0.0222702
ENSG00000162869	PPP1R21	protein phosphatase 1 regulatory subunit 21	7.93203	107.122	13.3493	3.73869	0.0011479	0.0223783
ENSG00000153113	CAST	calpastatin	324.786	1356.03	4.17418	2.06149	0.00114855	0.0223783
ENSG00000168890	TMEM150A	transmembrane protein 150A	1511.05	508.955	0.336865	-1.56976	0.00115813	0.0225453
ENSG00000225177			479.881	143.836	0.299878	-1.73755	0.00116428	0.0226453
ENSG00000149633	KIAA1755	KIAA1755	751.673	147.938	0.196918	-2.34433	0.00116896	0.0227166
ENSG00000134324	LPIN1	lipin 1	318.494	994.693	3.12245	1.64268	0.00117291	0.0227614
ENSG00000189308	LIN54	lin-54 DREAM MuvB core complex component	0	40.2108	403.108	8.65502	0.0011733	0.0227614
ENSG00000268913	NA	NA	171.432	23.9627	0.140281	-2.8336	0.00117699	0.0228109
ENSG00000076356	PLXNA2	plexin A2	278.148	53.6431	0.193148	-2.37222	0.00117789	0.0228109
ENSG00000152669	CCNO	cyclin O	56.257	1.51237	0.0286099	-5.12734	0.00118268	0.0228726
ENSG00000118985	ELL2	elongation factor for RNA polymerase II 2	312.914	981.006	3.13439	1.64818	0.00118312	0.0228726
ENSG00000225568			0	40.1892	402.892	8.65425	0.00118529	0.0228795
ENSG00000132507	EIF5A	eukaryotic translation initiation factor 5A	40320.1	14815.7	0.367453	-1.44437	0.00118552	0.0228795
ENSG00000075568	TMEM131	transmembrane protein 131	283.342	1034.16	3.64894	1.86748	0.00119055	0.0229568
ENSG00000140299	BNIP2	BCL2/adenovirus E1B 19kDa interacting protein 2	82.384	519.34	6.29746	2.65477	0.00119356	0.0229949
ENSG00000005100	DHX33	DEAH-box helicase 33	72.0803	327.857	4.54358	2.18383	0.00119818	0.023037
ENSG00000165288	BRWD3	bromodomain and WD repeat domain containing 3	2.92219	72.1672	23.9121	4.57967	0.00119848	0.023037
ENSG00000132122	SPATA6	spermatogenesis associated 6	1.25309	54.2118	40.1391	5.32694	0.00120007	0.023037
ENSG00000035687	ADSS	adenylosuccinate synthase	91.9853	403.305	4.38077	2.13119	0.00120076	0.023037
ENSG00000127947	PTPN12	protein tyrosine phosphatase, non-receptor type 12	49.404	323.757	6.54204	2.70974	0.00120088	0.023037
ENSG00000153147	SMARCA5	SWI/SNF related, matrix associated, actin dependent regulator of chromatin, subfamily a, member 5	89.53	377.662	4.21468	2.07542	0.00120289	0.0230557
ENSG00000122299	ZC3H7A	zinc finger CCCH-type containing 7A	69.2652	295.907	4.26738	2.09335	0.00120519	0.0230802
ENSG00000157064	NMNAT2	nicotinamide nucleotide adenylyltransferase 2	92.3026	7.91197	0.0867072	-3.5277	0.00120642	0.0230838
ENSG00000167904	TMEM68	transmembrane protein 68	0	40.2622	403.622	8.65686	0.00120944	0.0231218
ENSG00000138642	HERC6	HECT and RLD domain containing E3 ubiquitin protein ligase family member 6	24.3617	175.56	7.181	2.84419	0.00121107	0.0231332
ENSG00000139146	FAM60A	family with sequence similarity 60 member A	1.25309	73.2052	54.1761	5.75958	0.0012161	0.0232095
ENSG00000144354	CDCA7	cell division cycle associated 7	4.5228	83.6648	18.1199	4.1795	0.00121824	0.0232222
ENSG00000167123	CERCAM	cerebral endothelial cell adhesion molecule	43881.4	14164.8	0.322799	-1.63129	0.00121892	0.0232222
ENSG00000272977			0	48.6933	487.933	8.93054	0.00122013	0.0232222
ENSG00000147202	DIAPH2	diaphanous related formin 2	12.9469	121.68	9.33403	3.2225	0.00122182	0.0232222
ENSG00000115750	TAF1B	TATA-box binding protein associated factor, RNA polymerase I subunit B	0	40.3827	404.827	8.66116	0.00122195	0.0232222
ENSG00000126458	RRAS	related RAS viral (r-ras) oncogene homolog	22978.8	7348.37	0.319791	-1.6448	0.00122857	0.0233282
ENSG00000203914	HSP90B3P		75.8029	313.467	4.13116	2.04655	0.00123702	0.0234687
ENSG00000198805	PNP	purine nucleoside phosphorylase	1312.86	407.806	0.310678	-1.68651	0.00124485	0.0235974
ENSG00000173486	FKBP2	FK506 binding protein 2	12061.8	4610.88	0.382275	-1.38732	0.00125002	0.0236679
ENSG00000237307	SRRM1P3		0	42.0689	421.689	8.72004	0.00125069	0.0236679
ENSG00000123989	CHPF	chondroitin polymerizing factor	30235.4	8022.48	0.265337	-1.9141	0.00125603	0.0237451
ENSG00000171606	ZNF274	zinc finger protein 274	25.7518	190.473	7.37177	2.88201	0.00125755	0.0237451
ENSG00000107651	SEC23IP	SEC23 interacting protein	94.0761	609.838	6.47657	2.69523	0.00125795	0.0237451
ENSG00000185565	LSAMP	limbic system-associated membrane protein	165.062	632.223	3.82849	1.93678	0.0012707	0.0239655
ENSG00000242612	DECR2	2,4-dienoyl-CoA reductase 2, peroxisomal	1908.09	665.722	0.348929	-1.51899	0.00127273	0.0239836
ENSG00000095261	PSMD5	proteasome 26S subunit, non-ATPase 5	167.294	609.047	3.63899	1.86354	0.00127509	0.024008
ENSG00000134884	ARGLU1	arginine and glutamate rich 1	153.508	714.889	4.65465	2.21867	0.00127864	0.0240491
ENSG00000099875	MKNK2	MAP kinase interacting serine/threonine kinase 2	4480.05	1636.02	0.365193	-1.45327	0.00128049	0.0240491
ENSG00000134369	NAV1	neuron navigator 1	5173.05	1767.71	0.341727	-1.54908	0.0012805	0.0240491
ENSG00000188921	HACD4	3-hydroxyacyl-CoA dehydratase 4	54.093	258.14	4.76519	2.25253	0.00129453	0.0242912
ENSG00000237821			2.88295	80.6676	27.0764	4.75897	0.00129556	0.0242912
ENSG00000171867	PRNP	prion protein	1041.61	6235.68	5.98608	2.58161	0.00129876	0.0243309
ENSG00000117984	CTSD	cathepsin D	68297.2	16542.1	0.242209	-2.04567	0.00130242	0.024379
ENSG00000226742	HSBP1L1	heat shock factor binding protein 1-like 1	99.2452	409.194	4.11991	2.04261	0.00130756	0.0244532
ENSG00000170776	AKAP13	A-kinase anchoring protein 13	216.431	860.763	3.9757	1.99121	0.00130857	0.0244532
ENSG00000057663	ATG5	autophagy related 5	40.9159	236.778	5.77528	2.52989	0.00131571	0.0245598
ENSG00000113141	IK	IK cytokine, down-regulator of HLA II	472.531	1518.82	3.21375	1.68426	0.00131647	0.0245598
ENSG00000135829	DHX9	DEAH-box helicase 9	591.401	1808.13	3.05702	1.61212	0.00132277	0.0246568
ENSG00000122694	GLIPR2	GLI pathogenesis related 2	4313.8	1465.82	0.339813	-1.55719	0.00133202	0.0248086
ENSG00000139835	GRTP1	growth hormone regulated TBC protein 1	0	78.1903	782.903	9.61269	0.00133439	0.0248206
ENSG00000106351	AGFG2	ArfGAP with FG repeats 2	943.558	291.519	0.30903	-1.69418	0.00133574	0.0248206
ENSG00000233621	LINC01137	long intergenic non-protein coding RNA 1137	344.25	86.4188	0.251253	-1.99279	0.00133599	0.0248206
ENSG00000161281	COX7A1	cytochrome c oxidase subunit 7A1	5110.73	1275.09	0.249506	-2.00285	0.00134179	0.0249076
ENSG00000182220	ATP6AP2	ATPase H+ transporting accessory protein 2	268.097	983.554	3.66766	1.87486	0.00134637	0.024972
ENSG00000136758	YME1L1	YME1 like 1 ATPase	281.892	1331.17	4.72093	2.23907	0.00135124	0.0250416
ENSG00000172965	MIR4435-2HG	MIR4435-2 host gene	9762.67	3503.68	0.358892	-1.47838	0.00135987	0.0251437
ENSG00000116062	MSH6	mutS homolog 6	285.315	907.679	3.18056	1.66928	0.00135989	0.0251437
ENSG00000100578	KIAA0586	KIAA0586	0.487032	47.8355	81.6573	6.35151	0.00136086	0.0251437
ENSG00000145780	FEM1C	fem-1 homolog C	103.432	381.407	3.68492	1.88163	0.00136125	0.0251437
ENSG00000112237	CCNC	cyclin C	18.0834	128.957	7.09752	2.82732	0.00136976	0.0252802
ENSG00000092531	SNAP23	synaptosome associated protein 23	5.28886	85.5623	15.8962	3.99061	0.00137324	0.0253235
ENSG00000227590	ATP5G1P5		253.203	58.5599	0.23158	-2.11042	0.0013753	0.0253334
ENSG00000177556	ATOX1	antioxidant 1 copper chaperone	6712.44	2255.09	0.335967	-1.57361	0.00137604	0.0253334
ENSG00000116044	NFE2L2	nuclear factor, erythroid 2 like 2	162.741	747.854	4.59316	2.19949	0.00138269	0.0254348
ENSG00000185986	SDHAP3		75.5943	3.91004	0.0529767	-4.2385	0.00138996	0.0255476
ENSG00000250999			28.5283	0	0.00349304	-8.1613	0.00139168	0.0255583
ENSG00000136636	KCTD3	potassium channel tetramerization domain containing 3	18.5508	277.496	14.8839	3.89568	0.0013952	0.0256019
ENSG00000134853	PDGFRA	platelet derived growth factor receptor alpha	724.295	4693.64	6.47953	2.69589	0.00139797	0.0256318
ENSG00000125257	ABCC4	ATP binding cassette subfamily C member 4	76.5355	522.857	6.82395	2.77061	0.00139959	0.0256404
ENSG00000130522	JUND	JunD proto-oncogene, AP-1 transcription factor subunit	20006.7	7222.87	0.361026	-1.46983	0.00140136	0.0256518
ENSG00000128050	PAICS	phosphoribosylaminoimidazole carboxylase; phosphoribosylaminoimidazolesuccinocarboxamide synthase	435.877	1651.06	3.78726	1.92115	0.00140414	0.0256712
ENSG00000134283	PPHLN1	periphilin 1	104.792	423.039	4.03405	2.01223	0.00140471	0.0256712
ENSG00000101577	LPIN2	lipin 2	120.101	513.613	4.27378	2.09551	0.00140909	0.0257249
ENSG00000147536	GINS4	GINS complex subunit 4	10.6462	117.206	10.916	3.44838	0.00141001	0.0257249
ENSG00000112208	BAG2	BCL2 associated athanogene 2	212.824	714.816	3.35761	1.74743	0.00141109	0.0257249
ENSG00000121898	CPXM2	carboxypeptidase X (M14 family), member 2	73.0351	771.011	10.5437	3.3983	0.00141875	0.0258433
ENSG00000159579	RSPRY1	ring finger and SPRY domain containing 1	192.071	631.479	3.28654	1.71657	0.00142002	0.0258455
ENSG00000152784	PRDM8	PR domain 8	114.435	459.731	4.01478	2.00532	0.00142544	0.0259232
ENSG00000259706	HSP90B2P		103.141	437.028	4.23407	2.08205	0.00142695	0.0259294
ENSG00000110888	CAPRIN2	caprin family member 2	94.09	383.12	4.06858	2.02453	0.00142951	0.025938
ENSG00000070269	TMEM260	transmembrane protein 260	24.3784	165.223	6.75383	2.75571	0.00143032	0.025938
ENSG00000242364			824.266	267.817	0.324998	-1.6215	0.00143089	0.025938
ENSG00000123213	NLN	neurolysin	174.801	593.219	3.39232	1.76227	0.00143559	0.0260021
ENSG00000100739	BDKRB1	bradykinin receptor B1	539.556	151.906	0.281673	-1.82791	0.00143982	0.0260366
ENSG00000138434	SSFA2	sperm specific antigen 2	100.428	1108.79	11.0307	3.46345	0.00143989	0.0260366
ENSG00000164574	GALNT10	polypeptide N-acetylgalactosaminyltransferase 10	6959.24	2221.56	0.319234	-1.64731	0.00144098	0.0260366
ENSG00000178531	CTXN1	cortexin 1	2579.53	576.601	0.223559	-2.16127	0.00144246	0.0260423
ENSG00000235098	ANKRD65	ankyrin repeat domain 65	42.8189	249.743	5.82129	2.54134	0.00145044	0.0261652
ENSG00000233137	NA	NA	5.84439	148.211	24.9497	4.64095	0.00145163	0.0261656
ENSG00000139977	NAA30	N(alpha)-acetyltransferase 30, NatC catalytic subunit	45.4454	233.228	5.12297	2.35698	0.00145649	0.0262321
ENSG00000187840	EIF4EBP1	eukaryotic translation initiation factor 4E binding protein 1	16799	5913.9	0.352044	-1.50617	0.00146252	0.0263028
ENSG00000264301	LINC01444	long intergenic non-protein coding RNA 1444	83.7657	6.29341	0.076234	-3.71342	0.00146277	0.0263028
ENSG00000151748	SAV1	salvador family WW domain containing protein 1	39.9493	416.712	10.4075	3.37955	0.00146571	0.0263071
ENSG00000213523	SRA1	steroid receptor RNA activator 1	5193.76	1925.08	0.370664	-1.43182	0.0014687	0.0263071
ENSG00000152127	MGAT5	mannosyl (alpha-1,6-)-glycoprotein beta-1,6-N-acetyl-glucosaminyltransferase	1340.23	4195.97	3.13062	1.64645	0.00146986	0.0263071
ENSG00000091409	ITGA6	integrin subunit alpha 6	94.7074	538.219	5.67803	2.50539	0.00147031	0.0263071
ENSG00000214078	CPNE1	copine 1	6498.54	2444.75	0.376209	-1.41039	0.00147083	0.0263071
ENSG00000056558	TRAF1	TNF receptor associated factor 1	805.584	255.981	0.317842	-1.65362	0.00147125	0.0263071
ENSG00000144848	ATG3	autophagy related 3	80.9234	337.03	4.1609	2.0569	0.00147208	0.0263071
ENSG00000171109	MFN1	mitofusin 1	32.5695	183.546	5.62132	2.49091	0.00147257	0.0263071
ENSG00000119707	RBM25	RNA binding motif protein 25	209.574	945.948	4.51201	2.17377	0.00147367	0.0263071
ENSG00000155016	CYP2U1	cytochrome P450 family 2 subfamily U member 1	30.8377	186.295	6.02485	2.59093	0.00147476	0.0263071
ENSG00000107984	DKK1	dickkopf WNT signaling pathway inhibitor 1	533.6	64.5297	0.121098	-3.04576	0.00148474	0.0264573
ENSG00000148057	IDNK	idnK, gluconokinase homolog (E. coli)	17.1164	125.966	7.32245	2.87233	0.00148554	0.0264573
ENSG00000104312	RIPK2	receptor interacting serine/threonine kinase 2	41.0371	209.925	5.10549	2.35205	0.0014871	0.026464
ENSG00000151835	SACS	sacsin molecular chaperone	77.472	648.429	8.36035	3.06356	0.00149416	0.0265686
ENSG00000181472	ZBTB2	zinc finger and BTB domain containing 2	25.1937	204.653	8.09501	3.01703	0.00149713	0.0265942
ENSG00000174899	PQLC2L	PQ loop repeat containing 2-like	0	38.9735	390.735	8.61005	0.0014984	0.0265942
ENSG00000257674			0	82.1447	822.447	9.68378	0.00149917	0.0265942
ENSG00000147274	RBMX	RNA binding motif protein, X-linked	834.717	2445.45	2.92944	1.55063	0.00150458	0.0266456
ENSG00000166503		hepatoma-derived growth factor, related protein 3	22.467	190.671	8.45354	3.07956	0.00150484	0.0266456
ENSG00000165476	REEP3	receptor accessory protein 3	60.767	260.608	4.28324	2.0987	0.00150651	0.0266456
ENSG00000116741	RGS2	regulator of G-protein signaling 2	3.48025	86.7174	24.249	4.59985	0.00150863	0.0266456
ENSG00000145020	AMT	aminomethyltransferase	29.2604	194.597	6.63126	2.72928	0.00150894	0.0266456
ENSG00000171862	PTEN	phosphatase and tensin homolog	131.248	721.904	5.49688	2.45861	0.00150921	0.0266456
ENSG00000133937	GSC	goosecoid homeobox	31.8762	180.011	5.63266	2.49382	0.00151172	0.0266689
ENSG00000197496	SLC2A10	solute carrier family 2 member 10	124.88	519.05	4.15388	2.05446	0.00151369	0.0266826
ENSG00000172197	MBOAT1	membrane bound O-acyltransferase domain containing 1	5.84439	103.739	17.4685	4.12668	0.00152018	0.0267761
ENSG00000120802	TMPO	thymopoietin	112.641	566.032	5.02152	2.32812	0.00152157	0.0267795
ENSG00000183171			0	38.5955	386.955	8.59602	0.00152342	0.0267908
ENSG00000163428	LRRC58	leucine rich repeat containing 58	36.6663	190.287	5.17829	2.37248	0.00152934	0.0268739
ENSG00000156136	DCK	deoxycytidine kinase	1.25309	51.9235	38.4479	5.26483	0.00153483	0.0269493
ENSG00000116005	PCYOX1	prenylcysteine oxidase 1	465.902	1607.37	3.4495	1.78639	0.00153949	0.0270098
ENSG00000136560	TANK	TRAF family member associated NFKB activator	17.9342	132.022	7.32616	2.87306	0.00154328	0.0270551
ENSG00000226328	NUP50-AS1		352.923	79.5875	0.225729	-2.14734	0.00155259	0.0271848
ENSG00000233421		uncharacterized LOC100132147	27.6282	0	0.00360644	-8.11521	0.00155311	0.0271848
ENSG00000072415	MPP5	membrane palmitoylated protein 5	48.1567	340.187	7.0516	2.81795	0.00155688	0.0272182
ENSG00000230163			0	38.5593	386.593	8.59467	0.00155744	0.0272182
ENSG00000085063	CD59	CD59 molecule	42174.4	14316.5	0.339461	-1.55868	0.00156117	0.027262
ENSG00000223812			0	69.8733	699.733	9.45066	0.00156285	0.02727
ENSG00000131746	TNS4	tensin 4	58.0649	1.59235	0.0290957	-5.10305	0.00156955	0.0273415
ENSG00000134001	EIF2S1	eukaryotic translation initiation factor 2 subunit alpha	299.972	968.925	3.2293	1.69122	0.0015698	0.0273415
ENSG00000155304	HSPA13	heat shock protein family A (Hsp70) member 13	10.0782	134.116	13.1867	3.72101	0.00157061	0.0273415
ENSG00000075089	ACTR6	ARP6 actin-related protein 6 homolog	0	38.5032	386.032	8.59257	0.00157306	0.027363
ENSG00000168621	GDNF	glial cell derived neurotrophic factor	222.383	830.247	3.73218	1.90002	0.00157625	0.0273971
ENSG00000146707	POMZP3	POM121 and ZP3 fusion	409.352	109.503	0.267683	-1.9014	0.00157808	0.0274076
ENSG00000108654	DDX5	DEAD-box helicase 5	2398.58	10017.6	4.17633	2.06224	0.00158197	0.0274507
ENSG00000124207	CSE1L	chromosome segregation 1 like	320.063	961.926	3.0048	1.58727	0.00158301	0.0274507
ENSG00000138772	ANXA3	annexin A3	0	45.4647	455.647	8.83177	0.00158454	0.027456
ENSG00000101109	STK4	serine/threonine kinase 4	88.8534	400.173	4.49981	2.16986	0.00158987	0.027527
ENSG00000006576	PHTF2	putative homeodomain transcription factor 2	8.21358	156.225	18.8035	4.23293	0.0015955	0.0276032
ENSG00000180879	SSR4	signal sequence receptor subunit 4	17261.9	5839.35	0.338284	-1.56369	0.00160254	0.0277028
ENSG00000055044	NOP58	NOP58 ribonucleoprotein	64.804	284.705	4.3881	2.13359	0.00160373	0.0277028
ENSG00000179085	DPM3	dolichyl-phosphate mannosyltransferase subunit 3	1667.32	582.777	0.349567	-1.51636	0.00160932	0.0277494
ENSG00000073756	PTGS2	prostaglandin-endoperoxide synthase 2	0	42.6958	427.958	8.74133	0.00161059	0.0277494
ENSG00000012061	ERCC1	ERCC excision repair 1, endonuclease non-catalytic subunit	10927.7	4124.35	0.377427	-1.40573	0.00161141	0.0277494
ENSG00000164329	PAPD4	PAP associated domain containing 4	46.8072	217.787	4.64507	2.2157	0.00161219	0.0277494
ENSG00000236686	BZW1P1		7.01899	144.739	20.3454	4.34663	0.00161286	0.0277494
ENSG00000153201	RANBP2	RAN binding protein 2	84.485	535.467	6.3317	2.66259	0.00161387	0.0277494
ENSG00000069956	MAPK6	mitogen-activated protein kinase 6	35.4924	419.364	11.7852	3.5589	0.00162132	0.0278561
ENSG00000168894	RNF181	ring finger protein 181	5288.04	1917.29	0.362583	-1.46362	0.00162558	0.0279079
ENSG00000113369	ARRDC3	arrestin domain containing 3	25.7318	378.78	14.6672	3.87452	0.00162698	0.0279106
ENSG00000061656	SPAG4	sperm associated antigen 4	330.723	79.3022	0.240014	-2.05881	0.00163117	0.027961
ENSG00000131116	ZNF428	zinc finger protein 428	3654.15	1401.97	0.383683	-1.38201	0.00163768	0.0280511
ENSG00000214455	RCN1P2		180.346	1123.64	6.22757	2.63867	0.00163903	0.0280527
ENSG00000233588	CYP51A1P2		0.974065	51.4998	48.0416	5.58621	0.001643	0.0280993
ENSG00000127603	MACF1	microtubule-actin crosslinking factor 1	923.464	4274.66	4.62855	2.21056	0.00164768	0.028141
ENSG00000117335	CD46	CD46 molecule	39.1908	309.899	7.88987	2.98	0.00164796	0.028141
ENSG00000171443	ZNF524	zinc finger protein 524	1577.25	512.626	0.325056	-1.62124	0.00165153	0.0281806
ENSG00000138663	COPS4	COP9 signalosome subunit 4	175.019	597.63	3.41328	1.77116	0.00165683	0.0282494
ENSG00000137040	RANBP6	RAN binding protein 6	16.9802	142.548	8.3517	3.06207	0.00165897	0.0282555
ENSG00000122966	CIT	citron rho-interacting serine/threonine kinase	139.999	1029.5	7.34906	2.87756	0.0016607	0.0282555
ENSG00000135932	CAB39	calcium binding protein 39	172.874	753.039	4.35406	2.12236	0.00166097	0.0282555
ENSG00000145428	RNF175	ring finger protein 175	0	38.4803	385.803	8.59172	0.00166571	0.0283146
ENSG00000169714	CNBP	CCHC-type zinc finger nucleic acid binding protein	1213.94	3553.17	2.9268	1.54933	0.00166713	0.0283172
ENSG00000136738	STAM	signal transducing adaptor molecule	31.9437	231.839	7.23821	2.85563	0.00166967	0.0283383
ENSG00000101935	AMMECR1	Alport syndrome, mental retardation, midface hypoplasia and elliptocytosis chromosomal region gene 1	48.8789	302.406	6.17625	2.62673	0.0016709	0.0283383
ENSG00000083799	CYLD	CYLD lysine 63 deubiquitinase	174.654	601.844	3.44452	1.7843	0.00167973	0.0284471
ENSG00000168826	ZBTB49	zinc finger and BTB domain containing 49	13.0839	135.35	10.2739	3.36091	0.00167986	0.0284471
ENSG00000116649	SRM	spermidine synthase	21953.8	7767.35	0.353807	-1.49897	0.00169243	0.0286383
ENSG00000270189			0	38.9095	390.095	8.60768	0.00170411	0.0288013
ENSG00000153714	LURAP1L	leucine rich adaptor protein 1 like	668.662	169.507	0.253613	-1.9793	0.00170573	0.0288013
ENSG00000111678	C12orf57	chromosome 12 open reading frame 57	8283.4	2455.73	0.296473	-1.75403	0.00170674	0.0288013
ENSG00000146918	NCAPG2	non-SMC condensin II complex subunit G2	42.3152	382.497	9.02027	3.17317	0.00170794	0.0288013
ENSG00000138172	CALHM2	calcium homeostasis modulator 2	2587.69	920.466	0.355735	-1.49113	0.00170888	0.0288013
ENSG00000091136	LAMB1	laminin subunit beta 1	963.689	3283.14	3.4066	1.76833	0.00170978	0.0288013
ENSG00000233328	PFN1P1		17750.5	6785.36	0.382267	-1.38735	0.00171323	0.0288377
ENSG00000133026	MYH10	myosin, heavy chain 10, non-muscle	387.85	1811.17	4.66883	2.22306	0.00171941	0.0289199
ENSG00000138758	42624	septin 11	2645.87	7561.26	2.85769	1.51485	0.00172267	0.028953
ENSG00000075539	FRYL	FRY like transcription coactivator	37.9086	186.455	4.90824	2.29521	0.00172557	0.0289745
ENSG00000136231	IGF2BP3	insulin like growth factor 2 mRNA binding protein 3	0	62.0727	621.727	9.28014	0.00172654	0.0289745
ENSG00000167325	RRM1	ribonucleotide reductase catalytic subunit M1	300.631	968.666	3.22137	1.68767	0.00173312	0.0290631
ENSG00000063180	CA11	carbonic anhydrase 11	233.08	47.0679	0.202281	-2.30557	0.00174104	0.0291741
ENSG00000102802	MEDAG	mesenteric estrogen dependent adipogenesis	308.555	2.71721	0.0091274	-6.77558	0.00174273	0.0291806
ENSG00000223559			76.6111	312.042	4.06905	2.02469	0.00174584	0.0292109
ENSG00000114857	NKTR	natural killer cell triggering receptor	98.8338	388.731	3.93021	1.97461	0.00174882	0.0292389
ENSG00000128016	ZFP36	ZFP36 ring finger protein	817.092	2594.51	3.17503	1.66677	0.00175837	0.0293766
ENSG00000023191	RNH1	ribonuclease/angiogenin inhibitor 1	32964.2	10956.3	0.332373	-1.58913	0.00176053	0.0293773
ENSG00000114767	RRP9	ribosomal RNA processing 9, small subunit (SSU) processome component, homolog (yeast)	2547.18	836.064	0.328258	-1.6071	0.00176104	0.0293773
ENSG00000163660	CCNL1	cyclin L1	39.6227	428.463	10.7889	3.43147	0.00176709	0.0294564
ENSG00000171428	NAT1	N-acetyltransferase 1 (arylamine N-acetyltransferase)	0	38.0116	381.116	8.57409	0.00177513	0.0295682
ENSG00000110321	EIF4G2	eukaryotic translation initiation factor 4 gamma 2	2461.8	15187.9	6.16923	2.62509	0.00178081	0.0296341
ENSG00000135547	HEY2	hes related family bHLH transcription factor with YRPW motif 2	49.9464	1.32332	0.0284401	-5.13593	0.00178173	0.0296341
ENSG00000108468	CBX1	chromobox 1	581.194	1733.63	2.98253	1.57654	0.00179092	0.0297649
ENSG00000168078	PBK	PDZ binding kinase	14.165	125.12	8.77814	3.13392	0.00179446	0.0298016
ENSG00000109046	WSB1	WD repeat and SOCS box containing 1	193.461	958.761	4.9538	2.30854	0.00179642	0.029812
ENSG00000230154			0	37.7259	378.259	8.56323	0.00179959	0.0298426
ENSG00000241399	CD302	CD302 molecule	0	37.862	379.62	8.56841	0.00180384	0.0298909
ENSG00000236287	ZBED5	zinc finger BED-type containing 5	35.3631	172.4	4.8642	2.2822	0.00180981	0.0299676
ENSG00000142544	CTU1	cytosolic thiouridylase subunit 1	693.322	233.27	0.336548	-1.57112	0.00181422	0.0300184
ENSG00000146426	TIAM2	T-cell lymphoma invasion and metastasis 2	74.8755	342.815	4.5737	2.19336	0.0018202	0.0300951
ENSG00000164663	USP49	ubiquitin specific peptidase 49	4.87032	83.2601	16.7716	4.06795	0.0018233	0.0301241
ENSG00000119280	C1orf198	chromosome 1 open reading frame 198	4113.78	1295.27	0.314878	-1.66714	0.00183154	0.030238
ENSG00000133119	RFC3	replication factor C subunit 3	7.37651	93.6022	12.5329	3.64765	0.0018436	0.0304146
ENSG00000151914	DST	dystonin	392.296	2165.16	5.51804	2.46416	0.00184813	0.0304669
ENSG00000164961	KIAA0196	KIAA0196	158.757	678.969	4.27473	2.09583	0.00186131	0.0306616
ENSG00000122566	HNRNPA2B1	heterogeneous nuclear ribonucleoprotein A2/B1	3280.06	9538.66	2.90802	1.54004	0.00186367	0.0306662
ENSG00000095383	TBC1D2	TBC1 domain family member 2	2381.51	608.868	0.255696	-1.9675	0.00186433	0.0306662
ENSG00000185950	IRS2	insulin receptor substrate 2	81.6974	986.415	12.0605	3.59221	0.00186751	0.0306959
ENSG00000008869	HEATR5B	HEAT repeat containing 5B	10.0247	167.29	16.5328	4.04726	0.0018691	0.0306996
ENSG00000168386	FILIP1L	filamin A interacting protein 1 like	30.9673	542.286	17.4584	4.12585	0.00187647	0.030798
ENSG00000138764	CCNG2	cyclin G2	102.516	383.098	3.73428	1.90083	0.00188011	0.0308351
ENSG00000187109	NAP1L1	nucleosome assembly protein 1 like 1	402.988	1653.39	4.10205	2.03635	0.00188832	0.0309471
ENSG00000198885	ITPRIPL1	inositol 1,4,5-trisphosphate receptor interacting protein-like 1	1.94813	61.2998	29.9785	4.90585	0.00189059	0.0309617
ENSG00000011347	SYT7	synaptotagmin 7	178.263	27.745	0.156114	-2.67933	0.00189364	0.0309743
ENSG00000092621	PHGDH	phosphoglycerate dehydrogenase	23077.5	9005.18	0.390217	-1.35765	0.00189502	0.0309743
ENSG00000137815	RTF1	RTF1 homolog, Paf1/RNA polymerase II complex component	255.122	856.908	3.35789	1.74756	0.00189551	0.0309743
ENSG00000198961	PJA2	praja ring finger ubiquitin ligase 2	98.9173	610.484	6.16643	2.62444	0.00189741	0.0309761
ENSG00000143786	CNIH3	cornichon family AMPA receptor auxiliary protein 3	118.965	475.107	3.99115	1.99681	0.00189839	0.0309761
ENSG00000171408	PDE7B	phosphodiesterase 7B	52.0692	602.663	11.554	3.53032	0.00190123	0.0309999
ENSG00000177600	RPLP2	ribosomal protein lateral stalk subunit P2	43696.8	15461.9	0.353846	-1.49881	0.00191799	0.031232
ENSG00000095539	SEMA4G	semaphorin 4G	8.10332	145.363	17.7322	4.1483	0.00191826	0.031232
ENSG00000207870	MIR221	microRNA 221	0	37.1294	372.294	8.5403	0.00192459	0.0313084
ENSG00000166483	WEE1	WEE1 G2 checkpoint kinase	114.82	447.48	3.89471	1.96152	0.00192574	0.0313084
ENSG00000163840	DTX3L	deltex 3 like, E3 ubiquitin ligase	223.104	686.094	3.07429	1.62025	0.00192725	0.0313101
ENSG00000143183	TMCO1	transmembrane and coiled-coil domains 1	335.324	1036.75	3.09116	1.62815	0.00193524	0.0314043
ENSG00000139971	C14orf37	chromosome 14 open reading frame 37	58.7039	284.784	4.84465	2.27639	0.00193585	0.0314043
ENSG00000138814	PPP3CA	protein phosphatase 3 catalytic subunit alpha	63.0472	385.229	6.10208	2.6093	0.00194421	0.0315004
ENSG00000245812		uncharacterized LOC101927740	196.914	38.8025	0.197461	-2.34036	0.0019453	0.0315004
ENSG00000101160	CTSZ	cathepsin Z	35623.9	13451	0.377586	-1.40512	0.00194619	0.0315004
ENSG00000217128	FNIP1	folliculin interacting protein 1	14.2685	201.581	14.0363	3.8111	0.0019474	0.0315004
ENSG00000100300	TSPO	translocator protein	37564.9	10369.5	0.276045	-1.85703	0.00195195	0.0315433
ENSG00000129315	CCNT1	cyclin T1	62.9369	300.246	4.7646	2.25235	0.00195288	0.0315433
ENSG00000175591	P2RY2	purinergic receptor P2Y2	77.532	4.46803	0.0588421	-4.08701	0.00196498	0.0317085
ENSG00000087884	AAMDC	adipogenesis associated, Mth938 domain containing	775.529	260.379	0.335829	-1.5742	0.00196775	0.0317085
ENSG00000121406	ZNF549	zinc finger protein 549	0.974065	51.0845	47.6549	5.57455	0.00197015	0.0317085
ENSG00000065135	GNAI3	G protein subunit alpha i3	345.582	1050.44	3.03903	1.60361	0.00197131	0.0317085
ENSG00000177283	FZD8	frizzled class receptor 8	443.663	105.044	0.236937	-2.07743	0.00197138	0.0317085
ENSG00000196428	TSC22D2	TSC22 domain family member 2	20.8815	489.089	23.3153	4.5432	0.0019716	0.0317085
ENSG00000150457	LATS2	large tumor suppressor kinase 2	29.232	704.586	24.0244	4.58643	0.00197401	0.0317245
ENSG00000153814	JAZF1	JAZF zinc finger 1	141.743	537.56	3.79053	1.9224	0.00197828	0.0317681
ENSG00000163510	CWC22	CWC22 homolog, spliceosome-associated protein	4.87032	81.7468	16.4671	4.04151	0.00197992	0.0317681
ENSG00000054118	THRAP3	thyroid hormone receptor associated protein 3	1020.4	2876.84	2.81913	1.49525	0.00198098	0.0317681
ENSG00000047056	WDR37	WD repeat domain 37	101.205	403.821	3.9872	1.99537	0.00199842	0.0320248
ENSG00000250697			23.5906	0	0.00422108	-7.88817	0.0020049	0.0321056
ENSG00000146242	TPBG	trophoblast glycoprotein	563.176	1863.39	3.30831	1.72609	0.00200961	0.032158
[truncated: 20,988 more rows]

## Sheet: Sheet4_DESeq_Rapid_vs_SlowAging
DESeq_43_45_vs_29_44_early_passages
[truncated: 22,845 more rows]

[truncated: 4 more sheets: Sheet5_proteomics,  Sheet6_proteomics, Sheet7_proteomics, Sheet8_SPIA_pathway_analysis]
